# Supplementary material for: An Intronic Signal for Alternative Splicing in the Human Genome
Source: PLoS One. 2007 Nov 28;2(11):e1246. doi: 10.1371/journal.pone.0001246 (PMC2082412; doi:10.1371/journal.pone.0001246)
Supplement: Table S2 — List of 1865 gene families involved in the 2491 In100-containing genes. These gene families are ordered by the number of In100-containing members in each family. (0.35 MB XLS) [file pone.0001246.s002.xls]

## Sheet: order_sup_tab2 (version 1).csv
Gene Family Name	# of In100 Containing Gene	Name of In100 Containing Gene	Description of Gene Family
ENSF00000000001	40	ENSG00000081665,ENSG00000096654,ENSG00000121417,ENSG00000136866,ENSG00000141946,ENSG00000147117,ENSG00000158691,ENSG00000164631,ENSG00000167554,ENSG00000167635,ENSG00000167637,ENSG00000167981,ENSG00000171295,ENSG00000171970,ENSG00000175787,ENSG00000176371,ENSG00000178187,ENSG00000178338,ENSG00000181007,ENSG00000181135,ENSG00000181450,ENSG00000185044,ENSG00000186376,ENSG00000186496,ENSG00000188321…	ZINC FINGER
ENSF00000000054	8	ENSG00000049192,ENSG00000140470,ENSG00000140873,ENSG00000145536,ENSG00000145808,ENSG00000151388,ENSG00000156140,ENSG00000187720,	ADAMTS PRECURSOR A DISINTEGRIN AND METALLOPROTEINASE WITH THROMBOSPONDIN MOTIFS ADAM TS ADAM
ENSF00000000030	7	ENSG00000007174,ENSG00000105877,ENSG00000118997,ENSG00000124721,ENSG00000158486,ENSG00000163669,ENSG00000187240,	DYNEIN HEAVY CHAIN
ENSF00000000043	7	ENSG00000114796,ENSG00000117153,ENSG00000122550,ENSG00000127688,ENSG00000150361,ENSG00000172578,ENSG00000197429,	KELCH
ENSF00000000074	6	ENSG00000042980,ENSG00000069206,ENSG00000104755,ENSG00000168615,ENSG00000197140,ENSG00000197475,	ADAM PRECURSOR A DISINTEGRIN AND METALLOPROTEINASE DOMAIN
ENSF00000000223	6	ENSG00000081138,ENSG00000101542,ENSG00000113361,ENSG00000145526,ENSG00000150394,ENSG00000154162,	CADHERIN PRECURSOR
ENSF00000000177	6	ENSG00000069869,ENSG00000078747,ENSG00000108854,ENSG00000138411,ENSG00000198373,ENSG00000198742,	E3 UBIQUITIN LIGASE EC_6.3.2.-
ENSF00000000229	5	ENSG00000079819,ENSG00000088367,ENSG00000115109,ENSG00000129595,ENSG00000159023,	BAND 4 1
ENSF00000000487	5	ENSG00000106714,ENSG00000152910,ENSG00000154529,ENSG00000155052,ENSG00000174469,	CONTACTIN ASSOCIATED PRECURSOR CELL RECOGNITION MOLECULE
ENSF00000000381	5	ENSG00000011677,ENSG00000022355,ENSG00000113327,ENSG00000151834,ENSG00000182256,	GAMMA AMINOBUTYRIC ACID RECEPTOR SUBUNIT PRECURSOR GABA A RECEPTOR SUBUNIT
ENSF00000000790	5	ENSG00000076716,ENSG00000147257,ENSG00000179399,ENSG00000183098,ENSG00000197093,	GLYPICAN PRECURSOR
ENSF00000000104	5	ENSG00000131386,ENSG00000139629,ENSG00000143641,ENSG00000174473,ENSG00000178234,	POLYPEPTIDE N ACETYLGALACTOSAMINYLTRANSFERASE EC_2.4.1.41 UDP ACETYLGALACTOSAMINYLTRANSFERASE UDP GALNAC:POLYPEPTIDE N ACETYLGALACTOSAMINYLTRANSFERASE POLYPEPTIDE GALNAC TRANSFERASE GALNAC PP GANTASE
ENSF00000000410	5	ENSG00000140015,ENSG00000143473,ENSG00000173826,ENSG00000183960,ENSG00000184611,	POTASSIUM VOLTAGE GATED CHANNEL SUBFAMILY H MEMBER VOLTAGE GATED POTASSIUM CHANNEL SUBUNIT KV11 ETHER A GO GO RELATED GENE POTASSIUM CHANNEL ETHER A GO GO RELATED EAG RELATED
ENSF00000000159	5	ENSG00000053747,ENSG00000058085,ENSG00000112769,ENSG00000135862,ENSG00000196569,	PRECURSOR
ENSF00000000101	5	ENSG00000058063,ENSG00000101974,ENSG00000104043,ENSG00000132932,ENSG00000179766,	PROBABLE PHOSPHOLIPID TRANSPORTING ATPASE EC_3.6.3.1 ATPASE CLASS I TYPE
ENSF00000000116	5	ENSG00000087128,ENSG00000154646,ENSG00000173487,ENSG00000187950,ENSG00000198092,	PROTEASE [CONTAINS: NON CATALYTIC CHAIN; CATALYTIC CHAIN]
ENSF00000000069	5	ENSG00000084733,ENSG00000134594,ENSG00000152932,ENSG00000166128,ENSG00000172794,	RAS RELATED RAB
ENSF00000000067	5	ENSG00000177306,ENSG00000196454,ENSG00000197116,ENSG00000197293,ENSG00000206014,	RECEPTOR
ENSF00000000345	5	ENSG00000071242,ENSG00000072133,ENSG00000100784,ENSG00000108443,ENSG00000177189,	RIBOSOMAL S6 KINASE EC_2.7.11.1 S6K KDA RIBOSOMAL S6 KINASE S6 KINASE
ENSF00000000156	5	ENSG00000084453,ENSG00000134538,ENSG00000137571,ENSG00000205359,ENSG00000205754,	SOLUTE CARRIER ORGANIC ANION TRANSPORTER FAMILY MEMBER SOLUTE CARRIER FAMILY 21 MEMBER ORGANIC ANION TRANSPORTER ORGANIC ANION TRANSPORTING POLYPEPTIDE
ENSF00000001102	5	ENSG00000126542,ENSG00000163629,ENSG00000170324,ENSG00000183675,ENSG00000204179,	TYROSINE PHOSPHATASE NON RECEPTOR TYPE 13 EC_3.1.3.48 TYROSINE PHOSPHATASE PTP TYROSINE PHOSPHATASE TYROSINE PHOSPHATASE
ENSF00000000107	5	ENSG00000135226,ENSG00000167165,ENSG00000168671,ENSG00000171234,ENSG00000198277,	UDP GLUCURONOSYLTRANSFERASE PRECURSOR EC_2.4.1.17 UDPGT
ENSF00000001281	4	ENSG00000141338,ENSG00000154262,ENSG00000154263,ENSG00000154265,	ATP BINDING CASSETTE SUB FAMILY A MEMBER
ENSF00000000681	4	ENSG00000125944,ENSG00000148584,ENSG00000151962,ENSG00000163694,	BINDING INTERACTING
ENSF00000000703	4	ENSG00000018236,ENSG00000113805,ENSG00000134115,ENSG00000149972,	CONTACTIN PRECURSOR
ENSF00000000106	4	ENSG00000080224,ENSG00000135333,ENSG00000145242,ENSG00000154928,	EPHRIN TYPE RECEPTOR PRECURSOR EC_2.7.10.1 TYROSINE KINASE RECEPTOR
ENSF00000000172	4	ENSG00000027075,ENSG00000067606,ENSG00000163558,ENSG00000171132,	KINASE C EC_2.7.11.13
ENSF00000000281	4	ENSG00000072415,ENSG00000105926,ENSG00000147044,ENSG00000150054,	MAGUK P55 SUBFAMILY MEMBER
ENSF00000000199	4	ENSG00000121904,ENSG00000164796,ENSG00000165124,ENSG00000203710,	PRECURSOR
ENSF00000000627	4	ENSG00000099715,ENSG00000102290,ENSG00000169851,ENSG00000184226,	PROTOCADHERIN 11 X LINKED PRECURSOR PROTOCADHERIN 11 PROTOCADHERIN ON THE X CHROMOSOME
ENSF00000000712	4	ENSG00000009694,ENSG00000109716,ENSG00000145934,ENSG00000149256,	TENEURIN TEN TENASCIN TEN ODD OZ/TEN M HOMOLOG
ENSF00000000093	4	ENSG00000081237,ENSG00000132670,ENSG00000144724,ENSG00000153707,	TYROSINE PHOSPHATASE EC_3.1.3.48
ENSF00000000140	4	ENSG00000072401,ENSG00000119048,ENSG00000170142,ENSG00000182247,	UBIQUITIN CONJUGATING ENZYME EC_6.3.2.19 UBIQUITIN LIGASE UBIQUITIN CARRIER
ENSF00000000255	3	ENSG00000078295,ENSG00000164742,ENSG00000173175,	ADENYLATE CYCLASE TYPE EC_4.6.1.1 ADENYLATE CYCLASE TYPE ATP PYROPHOSPHATE LYASE ADENYLYL CYCLASE
ENSF00000000300	3	ENSG00000107890,ENSG00000174501,ENSG00000196912,	ANKYRIN REPEAT DOMAIN CONTAINING
ENSF00000000261	3	ENSG00000021574,ENSG00000102781,ENSG00000138138,	ATPASE CONTAINING
ENSF00000000615	3	ENSG00000065989,ENSG00000113448,ENSG00000184588,	CAMP SPECIFIC 3' 5' CYCLIC PHOSPHODIESTERASE EC_3.1.4.17
ENSF00000001327	3	ENSG00000044115,ENSG00000066032,ENSG00000183230,	CATENIN ALPHA
ENSF00000000856	3	ENSG00000124177,ENSG00000171316,ENSG00000177200,	CHROMODOMAIN HELICASE DNA BINDING 9 EC_3.6.1.- ATP DEPENDENT HELICASE CHD9 CHD 9 PEROXISOMAL PROLIFERATOR ACTIVATED RECEPTOR A INTERACTING COMPLEX 320 KDA PPAR ALPHA INTERACTING COMPLEX 320 KDA
ENSF00000000912	3	ENSG00000066923,ENSG00000101972,ENSG00000118007,	COHESIN SUBUNIT SA STROMAL ANTIGEN SCC3 HOMOLOG
ENSF00000000641	3	ENSG00000111799,ENSG00000124749,ENSG00000187955,	COLLAGEN ALPHA 1 CHAIN
ENSF00000001220	3	ENSG00000006837,ENSG00000008086,ENSG00000205111,	CYCLIN DEPENDENT KINASE EC_2.7.11.22
ENSF00000000033	3	ENSG00000001626,ENSG00000103222,ENSG00000125257,	CYSTIC FIBROSIS TRANSMEMBRANE CONDUCTANCE REGULATOR CFTR CAMP DEPENDENT CHLORIDE CHANNEL ATP BINDING CASSETTE TRANSPORTER SUB FAMILY C MEMBER 7
ENSF00000000119	3	ENSG00000108242,ENSG00000138109,ENSG00000165841,	CYTOCHROME P450 2
ENSF00000000620	3	ENSG00000088538,ENSG00000128512,ENSG00000134516,	DEDICATOR OF CYTOKINESIS
ENSF00000001054	3	ENSG00000131504,ENSG00000139734,ENSG00000147202,	DIAPHANOUS HOMOLOG DIAPHANOUS RELATED FORMIN
ENSF00000000596	3	ENSG00000130226,ENSG00000175497,ENSG00000197635,	DIPEPTIDYL DIPEPTIDYL PEPTIDASE IV DIPEPTIDYL
ENSF00000000500	3	ENSG00000057468,ENSG00000095002,ENSG00000113318,	DNA MISMATCH REPAIR
ENSF00000000654	3	ENSG00000102385,ENSG00000152818,ENSG00000198947,	DYSTROPHIN
ENSF00000000583	3	ENSG00000011454,ENSG00000067208,ENSG00000152061,	ECOTROPIC VIRAL INTEGRATION SITE 5
ENSF00000000489	3	ENSG00000080493,ENSG00000144290,ENSG00000188687,	ELECTROGENIC SODIUM BICARBONATE COTRANSPORTER 1 SODIUM BICARBONATE COTRANSPORTER SOLUTE CARRIER FAMILY 4 MEMBER 4
ENSF00000000661	3	ENSG00000072134,ENSG00000113282,ENSG00000176177,	EPSIN
ENSF00000000667	3	ENSG00000135930,ENSG00000151247,ENSG00000163412,	EUKARYOTIC TRANSLATION INITIATION FACTOR 4E EIF4E EIF 4E CAP BINDING EIF 4F 25 KDA SUBUNIT
ENSF00000001065	3	ENSG00000138759,ENSG00000150893,ENSG00000183090,	EXTRACELLULAR MATRIX PRECURSOR
ENSF00000001636	3	ENSG00000163377,ENSG00000183662,ENSG00000198673,	FA PRECURSOR CHEMOKINE TAFA
ENSF00000000253	3	ENSG00000102466,ENSG00000114279,ENSG00000129682,	FIBROBLAST GROWTH FACTOR FGF
ENSF00000000715	3	ENSG00000138039,ENSG00000165409,ENSG00000170820,	FOLLICLE STIMULATING HORMONE RECEPTOR PRECURSOR FSH R FOLLITROPIN RECEPTOR
ENSF00000001681	3	ENSG00000155816,ENSG00000186031,ENSG00000206125,	FORMIN
ENSF00000000696	3	ENSG00000112414,ENSG00000156920,ENSG00000173698,	G COUPLED RECEPTOR PRECURSOR
ENSF00000000366	3	ENSG00000145864,ENSG00000163288,ENSG00000166206,	GAMMA AMINOBUTYRIC ACID RECEPTOR SUBUNIT PRECURSOR GABA A RECEPTOR SUBUNIT
ENSF00000000462	3	ENSG00000105464,ENSG00000150086,ENSG00000198785,	GLUTAMATE [NMDA] RECEPTOR SUBUNIT PRECURSOR N METHYL D ASPARTATE RECEPTOR
ENSF00000000450	3	ENSG00000120251,ENSG00000152578,ENSG00000155511,	GLUTAMATE RECEPTOR PRECURSOR GLUR GLUR GLUTAMATE RECEPTOR IONOTROPIC AMPA AMPA SELECTIVE GLUTAMATE RECEPTOR
ENSF00000000424	3	ENSG00000047936,ENSG00000171094,ENSG00000171105,	INSULIN RECEPTOR PRECURSOR EC_2.7.10.1 [CONTAINS: INSULIN RECEPTOR INSULIN RECEPTOR BETA
ENSF00000000600	3	ENSG00000169306,ENSG00000189108,ENSG00000196083,	INTERLEUKIN RECEPTOR PRECURSOR
ENSF00000002002	3	ENSG00000067066,ENSG00000079263,ENSG00000185404,	INTRACELLULAR PATHOGEN RESISTANCE 1
ENSF00000000091	3	ENSG00000070018,ENSG00000081479,ENSG00000168702,	LOW DENSITY LIPOPROTEIN RECEPTOR
ENSF00000000245	3	ENSG00000152822,ENSG00000179603,ENSG00000196277,	METABOTROPIC GLUTAMATE RECEPTOR PRECURSOR
ENSF00000000642	3	ENSG00000146463,ENSG00000163867,ENSG00000198218,	MYM TYPE ZINC FINGER
ENSF00000000147	3	ENSG00000041515,ENSG00000066933,ENSG00000071909,	MYOSIN
ENSF00000000518	3	ENSG00000021645,ENSG00000179915,ENSG00000205000,	NEUREXIN PRECURSOR NEUREXIN
ENSF00000000836	3	ENSG00000112033,ENSG00000132170,ENSG00000186951,	PEROXISOME PROLIFERATOR ACTIVATED RECEPTOR PPAR
ENSF00000000847	3	ENSG00000087495,ENSG00000112137,ENSG00000112419,	PHOSPHATASE AND ACTIN REGULATOR
ENSF00000000766	3	ENSG00000107242,ENSG00000143398,ENSG00000159352,	PHOSPHATIDYLINOSITOL 4 PHOSPHATE 5 KINASE TYPE 1 EC_2.7.1.68 PHOSPHATIDYLINOSITOL 4 PHOSPHATE 5 KINASE TYPE I PTDINS 4 P 5 KINASE
ENSF00000001513	3	ENSG00000154330,ENSG00000184770,ENSG00000204794,	PHOSPHOGLUCOMUTASE EC_5.4.2.2 GLUCOSE PHOSPHOMUTASE PGM
ENSF00000000362	3	ENSG00000116708,ENSG00000185686,ENSG00000204501,	PRAME FAMILY MEMBER
ENSF00000000045	3	ENSG00000134250,ENSG00000134376,ENSG00000188107,	PRECURSOR
ENSF00000000146	3	ENSG00000124215,ENSG00000140945,ENSG00000170558,	PRECURSOR
ENSF00000000188	3	ENSG00000111452,ENSG00000117114,ENSG00000150471,	PRECURSOR
ENSF00000000467	3	ENSG00000146938,ENSG00000165246,ENSG00000169760,	PRECURSOR
ENSF00000000588	3	ENSG00000172260,ENSG00000183715,ENSG00000185565,	PRECURSOR
ENSF00000000052	3	ENSG00000081842,ENSG00000165194,ENSG00000189184,	PROTOCADHERIN PRECURSOR PCDH
ENSF00000000419	3	ENSG00000104205,ENSG00000117020,ENSG00000118515,	RAC SERINE/THREONINE KINASE EC_2.7.11.1 PK KINASE B PKB
ENSF00000001353	3	ENSG00000015568,ENSG00000184538,ENSG00000185304,	RAN BINDING
ENSF00000000127	3	ENSG00000116473,ENSG00000127314,ENSG00000144118,	RAS PRECURSOR
ENSF00000000295	3	ENSG00000080371,ENSG00000108774,ENSG00000175582,	RAS RELATED RAB
ENSF00000000413	3	ENSG00000107779,ENSG00000123612,ENSG00000138696,	RECEPTOR PRECURSOR EC_2.7.11.30 ACTIVIN RECEPTOR KINASE ALK
ENSF00000000371	3	ENSG00000067900,ENSG00000134318,ENSG00000143776,	RHO ASSOCIATED KINASE EC_2.7.11.1 RHO ASSOCIATED COILED COIL CONTAINING KINASE ROCK
ENSF00000000258	3	ENSG00000136098,ENSG00000137601,ENSG00000151414,	SERINE/THREONINE KINASE EC_2.7.11.1 NIMA RELATED KINASE
ENSF00000000293	3	ENSG00000072315,ENSG00000133107,ENSG00000144935,	SHORT TRANSIENT RECEPTOR POTENTIAL CHANNEL
ENSF00000001577	3	ENSG00000138771,ENSG00000146950,ENSG00000158352,	SHROOM
ENSF00000000049	3	ENSG00000010379,ENSG00000087916,ENSG00000165970,	SODIUM DEPENDENT TRANSPORTER
ENSF00000000178	3	ENSG00000059804,ENSG00000163581,ENSG00000173262,	SOLUTE CARRIER FAMILY 2 FACILITATED GLUCOSE TRANSPORTER MEMBER GLUCOSE TRANSPORTER TYPE
ENSF00000000274	3	ENSG00000083067,ENSG00000119121,ENSG00000142185,	TRANSIENT RECEPTOR POTENTIAL CATION CHANNEL SUBFAMILY M MEMBER LONG TRANSIENT RECEPTOR POTENTIAL CHANNEL CHANNEL 1
ENSF00000000428	3	ENSG00000131620,ENSG00000134343,ENSG00000185101,	TRANSMEMBRANE
ENSF00000001384	3	ENSG00000168930,ENSG00000173827,ENSG00000182053,	TRIPARTITE MOTIF CONTAINING
ENSF00000000118	3	ENSG00000101082,ENSG00000111816,ENSG00000136573,	TYROSINE KINASE EC_2.7.10.2
ENSF00000000599	3	ENSG00000074047,ENSG00000106571,ENSG00000107249,	ZINC FINGER GLI
ENSF00000000787	2	ENSG00000101333,ENSG00000182621,	1 PHOSPHATIDYLINOSITOL 4 5 BISPHOSPHATE PHOSPHODIESTERASE BETA EC_3.1.4.11 PHOSPHOINOSITIDE PHOSPHOLIPASE C PHOSPHOLIPASE C BETA PLC BETA
ENSF00000002604	2	ENSG00000168807,ENSG00000172164,	1 SYNTROPHIN 59 KDA DYSTROPHIN ASSOCIATED A1 COMPONENT 1 SYNTROPHIN
ENSF00000000986	2	ENSG00000105953,ENSG00000181192,	2 OXOGLUTARATE DEHYDROGENASE E1 COMPONENT MITOCHONDRIAL PRECURSOR EC_1.2.4.2 ALPHA KETOGLUTARATE DEHYDROGENASE
ENSF00000001698	2	ENSG00000102468,ENSG00000147246,	5 HYDROXYTRYPTAMINE 2A RECEPTOR 5 HT 2A SEROTONIN RECEPTOR 2A 5 HT 2
ENSF00000002306	2	ENSG00000107362,ENSG00000136379,	ABHYDROLASE DOMAIN CONTAINING PRECURSOR EC 3
ENSF00000001406	2	ENSG00000008277,ENSG00000114948,	ADAM PRECURSOR A DISINTEGRIN AND METALLOPROTEINASE DOMAIN METALLOPROTEINASE DISINTEGRIN AND CYSTEINE RICH MDC
ENSF00000003190	2	ENSG00000147892,ENSG00000156218,	ADAMTS PRECURSOR PUNCTIN
ENSF00000001144	2	ENSG00000072364,ENSG00000144218,	AF4/FMR2 FAMILY MEMBER 2 FRAGILE X MENTAL RETARDATION 2 FMR 2
ENSF00000000098	2	ENSG00000144908,ENSG00000165092,	ALDEHYDE DEHYDROGENASE
ENSF00000000727	2	ENSG00000090402,ENSG00000179087,	ALPHA GLUCOSIDASE PRECURSOR EC_3.2.1.20 MALTASE
ENSF00000001221	2	ENSG00000117069,ENSG00000184005,	ALPHA N ACETYLGALACTOSAMINIDE ALPHA 2 6 SIALYLTRANSFERASE 3 EC_2.4.99.- GALNAC ALPHA 2 6 SIALYLTRANSFERASE III ST6GALNAC III SIALYLTRANSFERASE 7C STY
ENSF00000001668	2	ENSG00000126016,ENSG00000166025,	ANGIOMOTIN
ENSF00000000137	2	ENSG00000145362,ENSG00000151150,	ANKYRIN
ENSF00000001624	2	ENSG00000064999,ENSG00000185046,	ANKYRIN REPEAT AND SAM DOMAIN CONTAINING 1A
ENSF00000001112	2	ENSG00000076513,ENSG00000198720,	ANKYRIN REPEAT DOMAIN CONTAINING
ENSF00000001403	2	ENSG00000115183,ENSG00000151458,	ANKYRIN REPEAT DOMAIN CONTAINING 50
ENSF00000000215	2	ENSG00000127603,ENSG00000151914,	ANTIGEN
ENSF00000001691	2	ENSG00000113273,ENSG00000180801,	ARYLSULFATASE B EC_3.1.6.12 ASB N ACETYLGALACTOSAMINE 4 SULFATASE G4S
ENSF00000002174	2	ENSG00000032219,ENSG00000054267,	AT RICH INTERACTIVE DOMAIN CONTAINING 4B ARID DOMAIN CONTAINING 4B HISTONE DEACETYLASE COMPLEX SUBUNIT SAP180.180 KDA SIN3 ASSOCIATED POLYPEPTIDE SIN3 ASSOCIATED POLYPEPTIDE P180 RETINOBLASTOMA BINDING 1 1
ENSF00000002037	2	ENSG00000049618,ENSG00000117713,	AT RICH INTERACTIVE DOMAIN CONTAINING ARID DOMAIN CONTAINING OSA HOMOLOG BRG1 BRG1 ASSOCIATED FACTOR
ENSF00000000195	2	ENSG00000144452,ENSG00000179869,	ATP BINDING CASSETTE SUB FAMILY A MEMBER ATP BINDING CASSETTE TRANSPORTER ATP BINDING CASSETTE
ENSF00000000201	2	ENSG00000004846,ENSG00000085563,	ATP BINDING CASSETTE SUB FAMILY B MEMBER P GLYCOPROTEIN
ENSF00000000934	2	ENSG00000117528,ENSG00000173208,	ATP BINDING CASSETTE SUB FAMILY D MEMBER
ENSF00000000560	2	ENSG00000165392,ENSG00000197299,	ATP DEPENDENT HELICASE EC_3.6.1.-
ENSF00000000161	2	ENSG00000108406,ENSG00000109606,	ATP DEPENDENT RNA HELICASE EC_3.6.1.-
ENSF00000000645	2	ENSG00000067048,ENSG00000152670,	ATP DEPENDENT RNA HELICASE EC_3.6.1.-
ENSF00000005553	2	ENSG00000081770,ENSG00000179978,	BACULOVIRAL IAP REPEAT CONTAINING NEURONAL APOPTOSIS INHIBITORY
ENSF00000011026	2	ENSG00000205877,ENSG00000205880,	BETA DEFENSIN 109 PRECURSOR DEFENSIN BETA 109
ENSF00000012717	2	ENSG00000205570,ENSG00000205574,	BETA GLUCURONIDASE
ENSF00000002524	2	ENSG00000151746,ENSG00000185963,	BICAUDAL D HOMOLOG BIC D
ENSF00000001340	2	ENSG00000138653,ENSG00000164100,	BIFUNCTIONAL HEPARAN SULFATE N DEACETYLASE/N SULFOTRANSFERASE EC_2.8.2.8 GLUCOSAMINYL N DEACETYLASE/N SULFOTRANSFERASE NDST N HEPARAN SULFATE SULFOTRANSFERASE N HSST [INCLUDES: HEPARAN SULFATE N DEACETYLASE EC 3 ; HEPARAN SULFATE N SULFOTRANSFERASE EC_2.8
ENSF00000001272	2	ENSG00000146247,ENSG00000185658,	BROMODOMAIN AND WD REPEAT DOMAIN CONTAINING 1 WD REPEAT 9
ENSF00000000706	2	ENSG00000120254,ENSG00000163738,	C 1 TETRAHYDROFOLATE SYNTHASE CYTOPLASMIC C1 THF SYNTHASE [INCLUDES: METHYLENETETRAHYDROFOLATE DEHYDROGENASE EC_1.5.1.5 ; METHENYLTETRAHYDROFOLATE CYCLOHYDROLASE EC_3.5.4.- 9 ; FORMYLTETRAHYDROFOLATE SYNTHETASE EC_6.3.-.- 4 3 ]
ENSF00000001268	2	ENSG00000115953,ENSG00000187446,	CALCINEURIN SUBUNIT B PHOSPHATASE 2B REGULATORY SUBUNIT REGULATORY SUBUNIT
ENSF00000001847	2	ENSG00000004948,ENSG00000064989,	CALCITONIN RECEPTOR PRECURSOR CT R
ENSF00000001965	2	ENSG00000081803,ENSG00000163618,	CALCIUM DEPENDENT SECRETION ACTIVATOR 1 CALCIUM DEPENDENT ACTIVATOR SECRETION 1 CAPS 1
ENSF00000000732	2	ENSG00000099725,ENSG00000142875,	CAMP DEPENDENT KINASE CATALYTIC SUBUNIT EC_2.7.11.11 PKA C
ENSF00000000514	2	ENSG00000108582,ENSG00000109472,	CARBOXYPEPTIDASE PRECURSOR
ENSF00000000333	2	ENSG00000151292,ENSG00000169118,	CASEIN KINASE I EC_2.7.11.1
ENSF00000000423	2	ENSG00000003989,ENSG00000139514,	CATIONIC AMINO ACID TRANSPORTER CAT AMINO ACID TRANSPORTER
ENSF00000001191	2	ENSG00000133612,ENSG00000157985,	CENTAURIN GAMMA ARF GAP WITH GTP BINDING ANKYRIN REPEAT AND PLECKSTRIN HOMOLOGY DOMAINS AGAP
ENSF00000001275	2	ENSG00000138669,ENSG00000185532,	CGMP DEPENDENT KINASE 1 ISOZYME EC_2.7.11.12 CGK 1 CGKI
ENSF00000000435	2	ENSG00000112541,ENSG00000128655,	CGMP SPECIFIC 3' 5' CYCLIC PHOSPHODIESTERASE EC_3.1.4.35 PDE
ENSF00000002918	2	ENSG00000147408,ENSG00000169826,	CHONDROITIN BETA 1 4 N ACETYLGALACTOSAMINYLTRANSFERASE 2 EC_2.4.1.174 GALNACT 2 BETA4GALNACT 2
ENSF00000001581	2	ENSG00000074054,ENSG00000163539,	CLIP ASSOCIATING CYTOPLASMIC LINKER ASSOCIATED
ENSF00000003097	2	ENSG00000111860,ENSG00000130695,	COILED COIL DOMAIN CONTAINING 21
ENSF00000002964	2	ENSG00000106554,ENSG00000159685,	COILED COIL HELIX COILED COIL HELIX DOMAIN CONTAINING
ENSF00000000399	2	ENSG00000081052,ENSG00000188153,	COLLAGEN ALPHA IV CHAIN
ENSF00000000370	2	ENSG00000139117,ENSG00000196353,	COPINE COPINE
ENSF00000001415	2	ENSG00000145725,ENSG00000168781,	CORTICAL ACTIN CYTOSKELETON
ENSF00000000374	2	ENSG00000108094,ENSG00000166266,	CULLIN
ENSF00000001123	2	ENSG00000115966,ENSG00000146592,	CYCLIC AMP DEPENDENT TRANSCRIPTION FACTOR ATF ACTIVATING TRANSCRIPTION FACTOR
ENSF00000001620	2	ENSG00000082258,ENSG00000090061,	CYCLIN
ENSF00000001100	2	ENSG00000101844,ENSG00000125703,	CYSTEINE PROTEASE EC_3.4.22.- AUTOPHAGY RELATED 4
ENSF00000000379	2	ENSG00000154198,ENSG00000186160,	CYTOCHROME P450
ENSF00000000531	2	ENSG00000059377,ENSG00000160868,	CYTOCHROME P450
ENSF00000000894	2	ENSG00000135049,ENSG00000186094,	CYTOSOLIC CARBOXYPEPTIDASE EC_3.4.17.- ATP/GTP BINDING
ENSF00000001729	2	ENSG00000126733,ENSG00000165659,	DACHSHUND HOMOLOG
ENSF00000000353	2	ENSG00000130158,ENSG00000147251,	DEDICATOR OF CYTOKINESIS
ENSF00000000554	2	ENSG00000157326,ENSG00000187630,	DEHYDROGENASE/REDUCTASE SDR FAMILY MEMBER 4 EC_1.1.1.184 NADPH DEPENDENT CARBONYL REDUCTASE/NADP RETINOL DEHYDROGENASE CR PHCR PEROXISOMAL SHORT CHAIN ALCOHOL DEHYDROGENASE NADPH DEPENDENT RETINOL DEHYDROGENASE/REDUCTASE NDRD
ENSF00000002578	2	ENSG00000078725,ENSG00000162670,	DELETED IN BLADDER CANCER 1 PRECURSOR FAM5A
ENSF00000001412	2	ENSG00000077044,ENSG00000102780,	DIACYLGLYCEROL KINASE EC_2.7.1.107 DIGLYCERIDE KINASE DGK DAG KINASE KDA DIACYLGLYCEROL KINASE
ENSF00000000818	2	ENSG00000153956,ENSG00000157445,	DIHYDROPYRIDINE SENSITIVE L TYPE CALCIUM CHANNEL SUBUNITS ALPHA 2/DELTA PRECURSOR [CONTAINS: L TYPE CALCIUM CHANNEL SUBUNIT ALPHA 2; L TYPE CALCIUM CHANNEL SUBUNIT DELTA]
ENSF00000001430	2	ENSG00000153071,ENSG00000173406,	DISABLED HOMOLOG
ENSF00000000570	2	ENSG00000075711,ENSG00000150672,	DISCS LARGE HOMOLOG POSTSYNAPTIC DENSITY PSD
ENSF00000000997	2	ENSG00000080845,ENSG00000170579,	DISKS LARGE ASSOCIATED DAP SAP90/PSD 95 ASSOCIATED PSD 95/SAP90 BINDING
ENSF00000002295	2	ENSG00000104093,ENSG00000172869,	DMX 1 X 1
ENSF00000003601	2	ENSG00000101134,ENSG00000206052,	DOCKING DOWNSTREAM OF TYROSINE KINASE
ENSF00000010447	2	ENSG00000159123,ENSG00000184911,	DOUBLESEX AND MAB 3 RELATED TRANSCRIPTION FACTOR C1
ENSF00000000944	2	ENSG00000171587,ENSG00000177103,	DOWN SYNDROME CELL ADHESION MOLECULE PRECURSOR
ENSF00000003354	2	ENSG00000177990,ENSG00000189212,	DPY 19 DUMPY 19
ENSF00000000429	2	ENSG00000079805,ENSG00000197959,	DYNAMIN EC_3.6.5.5
ENSF00000001405	2	ENSG00000134769,ENSG00000138101,	DYSTROBREVIN BETA BETA DYSTROBREVIN DTN B
ENSF00000002995	2	ENSG00000145416,ENSG00000165406,	E3 UBIQUITIN LIGASE MARCH8 EC_6.3.2.- MEMBRANE ASSOCIATED RING FINGER 8 MEMBRANE ASSOCIATED RING CH VIII MARCH VIII
ENSF00000001376	2	ENSG00000113269,ENSG00000170153,	E3 UBIQUITIN LIGASE PRECURSOR EC_6.3.2.- RING FINGER
ENSF00000002690	2	ENSG00000155970,ENSG00000165487,	EF HAND DOMAIN CONTAINING FAMILY MEMBER
ENSF00000001845	2	ENSG00000085832,ENSG00000127527,	EPIDERMAL GROWTH FACTOR RECEPTOR SUBSTRATE 15 EPS15
ENSF00000001311	2	ENSG00000116406,ENSG00000134109,	ER DEGRADATION ENHANCING ALPHA MANNOSIDASE
ENSF00000000391	2	ENSG00000079215,ENSG00000110436,	EXCITATORY AMINO ACID TRANSPORTER SOLUTE CARRIER FAMILY 1 MEMBER SODIUM DEPENDENT GLUTAMATE/ASPARTATE TRANSPORTER
ENSF00000001677	2	ENSG00000138190,ENSG00000144036,	EXOCYST COMPLEX COMPONENT 6 EXOCYST COMPLEX COMPONENT SEC15
ENSF00000000846	2	ENSG00000151348,ENSG00000182197,	EXOSTOSIN EC_2.4.1.224 EC_2.4.1.- 225 GLUCURONOSYL N ACETYLGLUCOSAMINYL PROTEOGLYCAN/N ACETYLGLUCOSAMINYL PROTEOGLYCAN 4 ALPHA N ACETYLGLUCOSAMINYLTRANSFERASE MULTIPLE EXOSTOSES
ENSF00000000896	2	ENSG00000112319,ENSG00000158161,	EYES ABSENT HOMOLOG EC_3.1.3.48
ENSF00000002871	2	ENSG00000092377,ENSG00000177565,	F BOX /WD REPEAT TBL1XR1 TRANSDUCIN BETA 1X RELATED 1 NUCLEAR RECEPTOR COREPRESSOR/HDAC3 COMPLEX SUBUNIT TBLR1 TBL1 RELATED 1
ENSF00000002775	2	ENSG00000153310,ENSG00000197872,	FAM49A
ENSF00000002098	2	ENSG00000070601,ENSG00000169933,	FERM AND PDZ DOMAIN CONTAINING 3
ENSF00000001831	2	ENSG00000171877,ENSG00000172159,	FERM DOMAIN CONTAINING 5
ENSF00000000160	2	ENSG00000060140,ENSG00000077782,	FIBROBLAST GROWTH FACTOR RECEPTOR PRECURSOR EC_2.7.10.1 FGFR
ENSF00000002178	2	ENSG00000154175,ENSG00000164694,	FIBRONECTIN TYPE III DOMAIN CONTAINING 1
ENSF00000002571	2	ENSG00000075420,ENSG00000102531,	FIBRONECTIN TYPE III DOMAIN CONTAINING 3B FACTOR ADIPOCYTE DIFFERENTIATION 104 HCV NS5A BINDING 37
ENSF00000000718	2	ENSG00000106080,ENSG00000176826,	FK506 BINDING PRECURSOR EC_5.2.1.8 PEPTIDYL PROLYL CIS TRANS ISOMERASE PPIASE ROTAMASE
ENSF00000000899	2	ENSG00000114861,ENSG00000128573,	FORKHEAD BOX
ENSF00000002782	2	ENSG00000053254,ENSG00000170802,	FORKHEAD BOX
ENSF00000000913	2	ENSG00000127084,ENSG00000180263,	FYVE RHOGEF AND PH DOMAIN CONTAINING ZINC FINGER FYVE DOMAIN CONTAINING
ENSF00000003447	2	ENSG00000147481,ENSG00000172554,	GAMMA 1 SYNTROPHIN G1SYN SYNTROPHIN 4 SYN4
ENSF00000002467	2	ENSG00000152208,ENSG00000182771,	GLUTAMATE RECEPTOR DELTA SUBUNIT PRECURSOR GLUR DELTA
ENSF00000000759	2	ENSG00000197763,ENSG00000198431,	GLUTATHIONE REDUCTASE EC_1.8.1.7 GR GRASE
ENSF00000000398	2	ENSG00000148053,ENSG00000169071,	GROWTH RECEPTOR PRECURSOR EC_2.7.10.1 NEUROTROPHIC TYROSINE KINASE RECEPTOR TYPE
ENSF00000000722	2	ENSG00000075884,ENSG00000165322,	GTPASE ACTIVATING
ENSF00000000591	2	ENSG00000156049,ENSG00000156052,	GUANINE NUCLEOTIDE BINDING SUBUNIT
ENSF00000000872	2	ENSG00000038102,ENSG00000170776,	GUANINE NUCLEOTIDE EXCHANGE FACTOR LYMPHOID BLAST CRISIS ONCOGENE
ENSF00000000744	2	ENSG00000152402,ENSG00000164116,	GUANYLATE CYCLASE EC_4.6.1.2
ENSF00000000783	2	ENSG00000080603,ENSG00000183495,	HELICASE EC_3.6.1.-
ENSF00000002152	2	ENSG00000171004,ENSG00000185352,	HEPARAN SULFATE 6 O SULFOTRANSFERASE EC_2.8.2.-
ENSF00000003059	2	ENSG00000171408,ENSG00000205268,	HIGH AFFINITY CAMP SPECIFIC 3' 5' CYCLIC PHOSPHODIESTERASE 7A EC_3.1.4.17
ENSF00000001829	2	ENSG00000073417,ENSG00000113231,	HIGH AFFINITY CAMP SPECIFIC AND IBMX INSENSITIVE 3' 5' CYCLIC PHOSPHODIESTERASE EC_3.1.4.17
ENSF00000000335	2	ENSG00000164104,ENSG00000189403,	HIGH MOBILITY GROUP HIGH MOBILITY GROUP HMG
ENSF00000002654	2	ENSG00000148110,ENSG00000196312,	HIPPOCAMPUS ABUNDANT TRANSCRIPT
ENSF00000000441	2	ENSG00000048052,ENSG00000068024,	HISTONE DEACETYLASE
ENSF00000000638	2	ENSG00000134138,ENSG00000143995,	HOMEOBOX
ENSF00000005706	2	ENSG00000111704,ENSG00000176654,	HOMEOBOX NANOG HOMEOBOX TRANSCRIPTION FACTOR NANOG
ENSF00000001906	2	ENSG00000095951,ENSG00000127124,	HUMAN IMMUNODEFICIENCY VIRUS TYPE I ENHANCER BINDING 2 HOMOLOG MYC INTRON BINDING 1
ENSF00000000375	2	ENSG00000116016,ENSG00000151322,	HYPOXIA INDUCIBLE FACTOR ALPHA HIF ALPHA ALPHA
ENSF00000000509	2	ENSG00000102753,ENSG00000114030,	IMPORTIN ALPHA SUBUNIT KARYOPHERIN ALPHA SUBUNIT
ENSF00000000984	2	ENSG00000123104,ENSG00000150995,	INOSITOL 1 4 5 TRISPHOSPHATE RECEPTOR TYPE TYPE INOSITOL 1 4 5 TRISPHOSPHATE RECEPTOR TYPE INSP3 RECEPTOR IP3 RECEPTOR INS
ENSF00000002143	2	ENSG00000073792,ENSG00000136231,	INSULIN GROWTH FACTOR 2 BINDING 3 IGF2 BINDING 3 IGF II BINDING 3 IMP 3 VICKZ FAMILY MEMBER 3
ENSF00000001685	2	ENSG00000077585,ENSG00000180998,	INTEGRAL MEMBRANE GPR137 TRANSMEMBRANE 7 SUPERFAMILY MEMBER 1
ENSF00000000364	2	ENSG00000003096,ENSG00000186231,	KELCH
ENSF00000002755	2	ENSG00000165973,ENSG00000184613,	KINASE C BINDING PRECURSOR NEL
ENSF00000000061	2	ENSG00000075413,ENSG00000170145,	KINASE EC_2.7.11.1
ENSF00000001178	2	ENSG00000065883,ENSG00000167258,	KINASE EC_2.7.11.22 EC_2.7.11.- 23
ENSF00000000214	2	ENSG00000089177,ENSG00000197892,	KINESIN
ENSF00000000528	2	ENSG00000116852,ENSG00000139116,	KINESIN
ENSF00000000324	2	ENSG00000102349,ENSG00000118922,	KRUEPPEL FACTOR KRUEPPEL FACTOR
ENSF00000000862	2	ENSG00000154227,ENSG00000172292,	LAG1 LONGEVITY ASSURANCE HOMOLOG
ENSF00000000262	2	ENSG00000049323,ENSG00000166147,	LATENT TRANSFORMING GROWTH FACTOR BETA BINDING PRECURSOR LTBP
ENSF00000001886	2	ENSG00000154655,ENSG00000198945,	LETHAL 3 MALIGNANT BRAIN TUMOR L 3 MBT 3 H L 3 MBT
ENSF00000000493	2	ENSG00000033122,ENSG00000137269,	LEUCINE RICH REPEAT
ENSF00000001471	2	ENSG00000171488,ENSG00000171492,	LEUCINE RICH REPEAT CONTAINING
ENSF00000001780	2	ENSG00000176204,ENSG00000198739,	LEUCINE RICH REPEAT TRANSMEMBRANE NEURONAL PRECURSOR
ENSF00000003403	2	ENSG00000113594,ENSG00000145623,	LEUKEMIA INHIBITORY FACTOR RECEPTOR PRECURSOR LIF RECEPTOR LIF R CD118 ANTIGEN
ENSF00000000763	2	ENSG00000048540,ENSG00000135363,	LIM DOMAIN ONLY
ENSF00000000427	2	ENSG00000188992,ENSG00000203837,	LIPASE
ENSF00000000464	2	ENSG00000123983,ENSG00000164398,	LONG CHAIN FATTY ACID COA LIGASE EC_6.2.1.3 LONG CHAIN ACYL COA SYNTHETASE
ENSF00000001466	2	ENSG00000134042,ENSG00000179832,	MAESTRO MALE SPECIFIC TRANSCRIPTION IN THE DEVELOPING REPRODUCTIVE ORGANS
ENSF00000000636	2	ENSG00000111885,ENSG00000198162,	MANNOSYL OLIGOSACCHARIDE 1 2 ALPHA MANNOSIDASE EC_3.2.1.113 PROCESSING ALPHA 1 2 MANNOSIDASE ALPHA 1 2 MANNOSIDASE MANNOSIDASE ALPHA CLASS 1A MEMBER
ENSF00000000821	2	ENSG00000151276,ENSG00000187391,	MEMBRANE ASSOCIATED GUANYLATE KINASE WW AND PDZ DOMAIN CONTAINING 2 MEMBRANE ASSOCIATED GUANYLATE KINASE INVERTED 2 MAGI 2 ATROPHIN 1 INTERACTING 1
ENSF00000000782	2	ENSG00000069020,ENSG00000086015,	MICROTUBULE ASSOCIATED SERINE/THREONINE KINASE EC_2.7.11.1
ENSF00000000405	2	ENSG00000077713,ENSG00000085491,	MITOCHONDRIAL CARRIER
ENSF00000000320	2	ENSG00000109339,ENSG00000112062,	MITOGEN ACTIVATED KINASE EC_2.7.11.24 KINASE
ENSF00000000700	2	ENSG00000073803,ENSG00000091436,	MITOGEN ACTIVATED KINASE KINASE KINASE EC_2.7.11.25 MIXED LINEAGE KINASE
ENSF00000001246	2	ENSG00000011566,ENSG00000012983,	MITOGEN ACTIVATED KINASE KINASE KINASE KINASE EC_2.7.11.1 MAPK/ERK KINASE KINASE KINASE MEK KINASE KINASE MEKKK KINASE
ENSF00000000534	2	ENSG00000071054,ENSG00000095777,	MITOGEN ACTIVATED KINASE KINASE KINASE KINASE MAPK/ERK KINASE KINASE KINASE MEK KINASE KINASE MEKKK KINASE KINASE
ENSF00000000605	2	ENSG00000120693,ENSG00000170365,	MOTHERS AGAINST DECAPENTAPLEGIC HOMOLOG SMAD MOTHERS AGAINST DPP HOMOLOG
ENSF00000001171	2	ENSG00000046653,ENSG00000150625,	MYELIN PROTEOLIPID PLP LIPOPHILIN
ENSF00000000719	2	ENSG00000068305,ENSG00000081189,	MYOCYTE SPECIFIC ENHANCER FACTOR 2
ENSF00000000373	2	ENSG00000141140,ENSG00000197535,	MYOSIN
ENSF00000000384	2	ENSG00000133026,ENSG00000133392,	MYOSIN MYOSIN HEAVY CHAIN MYOSIN HEAVY CHAIN NONMUSCLE NONMUSCLE MYOSIN HEAVY CHAIN NMMHC II NMMHC CELLULAR MYOSIN HEAVY CHAIN TYPE NONMUSCLE MYOSIN HEAVY CHAIN NMMHC
ENSF00000000313	2	ENSG00000087053,ENSG00000104643,	MYOTUBULARIN RELATED
ENSF00000001367	2	ENSG00000150712,ENSG00000166912,	MYOTUBULARIN RELATED 10
ENSF00000000648	2	ENSG00000111728,ENSG00000113532,	N ALPHA 2 8 SIALYLTRANSFERASE ALPHA 2 8 SIALYLTRANSFERASE ST8SIA
ENSF00000000964	2	ENSG00000082212,ENSG00000151376,	NADP DEPENDENT MALIC ENZYME EC_1.1.1.40 NADP ME MALIC ENZYME
ENSF00000002436	2	ENSG00000114541,ENSG00000151474,	NEUREXOPHILIN PRECURSOR
ENSF00000002361	2	ENSG00000163947,ENSG00000173848,	NEUROEPITHELIAL CELL TRANSFORMING GENE 1 RHO GUANINE NUCLEOTIDE EXCHANGE FACTOR 8
ENSF00000000829	2	ENSG00000067798,ENSG00000134369,	NEURON NAVIGATOR 2 EC_3.6.1.- HELICASE APC DOWN REGULATED 1 RETINOIC ACID INDUCIBLE IN NEUROBLASTOMA 1 STEERIN 2 UN
ENSF00000002362	2	ENSG00000100503,ENSG00000101004,	NINEIN
ENSF00000001198	2	ENSG00000072736,ENSG00000101096,	NUCLEAR FACTOR OF ACTIVATED T CELLS CYTOPLASMIC T CELL TRANSCRIPTION FACTOR NF
ENSF00000003408	2	ENSG00000132182,ENSG00000143552,	NUCLEAR PORE MEMBRANE GLYCOPROTEIN 210 PRECURSOR POM210 NUCLEAR PORE GP210
ENSF00000002210	2	ENSG00000120798,ENSG00000177463,	NUCLEAR RECEPTOR
ENSF00000001456	2	ENSG00000124151,ENSG00000140396,	NUCLEAR RECEPTOR COACTIVATOR EC_2.3.1.48 NCOA 1 STEROID RECEPTOR COACTIVATOR SRC
ENSF00000000010	2	ENSG00000166693,ENSG00000197621,	OLFACTORY RECEPTOR
ENSF00000000988	2	ENSG00000079482,ENSG00000145819,	OLIGOPHRENIN 1
ENSF00000000298	2	ENSG00000070882,ENSG00000184792,	OXYSTEROL BINDING RELATED OSBP RELATED ORP
ENSF00000001262	2	ENSG00000102383,ENSG00000180776,	PALMITOYLTRANSFERASE EC_2.3.1.-
ENSF00000003220	2	ENSG00000116183,ENSG00000182752,	PAPPALYSIN 1 PRECURSOR EC_3.4.24.79 PREGNANCY ASSOCIATED PLASMA A PAPP A INSULIN GROWTH FACTOR DEPENDENT IGF BINDING 4 PROTEASE IGF DEPENDENT IGFBP 4 PROTEASE IGFBP 4ASE
ENSF00000001359	2	ENSG00000116117,ENSG00000148498,	PARTITIONING DEFECTIVE 3 HOMOLOG PARD 3 PAR 3 ATYPICAL PKC ISOTYPE SPECIFIC INTERACTING ASIP
ENSF00000002091	2	ENSG00000121440,ENSG00000165966,	PDZ DOMAIN CONTAINING RING FINGER 3 SEMAPHORIN CYTOPLASMIC DOMAIN ASSOCIATED 3 SEMACAP3
ENSF00000001574	2	ENSG00000100731,ENSG00000135749,	PECANEX 1 PECANEX HOMOLOG
ENSF00000000711	2	ENSG00000114857,ENSG00000138398,	PEPTIDYL PROLYL CIS TRANS ISOMERASE EC_5.2.1.8 PPIASE ROTAMASE
ENSF00000000328	2	ENSG00000145375,ENSG00000171763,	PEROXISOMAL BIOGENESIS FACTOR 6
ENSF00000000550	2	ENSG00000058272,ENSG00000077157,	PHOSPHATASE 1 REGULATORY SUBUNIT MYOSIN PHOSPHATASE TARGETING SUBUNIT
ENSF00000000552	2	ENSG00000138032,ENSG00000163590,	PHOSPHATASE 2C EC_3.1.3.16 PP2C
ENSF00000000477	2	ENSG00000051382,ENSG00000121879,	PHOSPHATIDYLINOSITOL 4 5 BISPHOSPHATE 3 KINASE CATALYTIC SUBUNIT EC_2.7.1.153 PI3 KINASE P110 SUBUNIT PTDINS 3 KINASE P110 PI3K
ENSF00000000444	2	ENSG00000169862,ENSG00000198561,	PLAKOPHILIN
ENSF00000002827	2	ENSG00000130956,ENSG00000142864,	PLASMINOGEN ACTIVATOR INHIBITOR 1 RNA BINDING PAI1 RNA BINDING 1 PAI RBP1 SERPINE1 BINDING 1
ENSF00000001394	2	ENSG00000102024,ENSG00000120756,	PLASTIN PLASTIN
ENSF00000002663	2	ENSG00000137817,ENSG00000151883,	POLY [ADP RIBOSE] POLYMERASE EC_2.4.2.30 PARP
ENSF00000000549	2	ENSG00000184156,ENSG00000185760,	POTASSIUM VOLTAGE GATED CHANNEL SUBFAMILY KQT MEMBER 1 VOLTAGE GATED POTASSIUM CHANNEL SUBUNIT KV7 1 IKS PRODUCING SLOW VOLTAGE GATED POTASSIUM CHANNEL SUBUNIT ALPHA KQT 1
ENSF00000000238	2	ENSG00000164099,ENSG00000177675,	PRECURSOR
ENSF00000000621	2	ENSG00000173401,ENSG00000180481,	PRECURSOR
ENSF00000000743	2	ENSG00000102837,ENSG00000118733,	PRECURSOR
ENSF00000000947	2	ENSG00000108018,ENSG00000156395,	PRECURSOR
ENSF00000001801	2	ENSG00000088812,ENSG00000107518,	PRECURSOR
ENSF00000002269	2	ENSG00000067141,ENSG00000187323,	PRECURSOR
ENSF00000004333	2	ENSG00000116005,ENSG00000145882,	PRENYLCYSTEINE OXIDASE PRECURSOR
ENSF00000001495	2	ENSG00000157168,ENSG00000158458,	PRO NEUREGULIN MEMBRANE BOUND PRECURSOR PRO [CONTAINS: NEUREGULIN AND DERIVED ]
ENSF00000000537	2	ENSG00000127249,ENSG00000187527,	PROBABLE CATION TRANSPORTING ATPASE EC_3.6.3.-
ENSF00000001251	2	ENSG00000069122,ENSG00000153294,	PROBABLE G COUPLED RECEPTOR G COUPLED RECEPTOR
ENSF00000001469	2	ENSG00000114374,ENSG00000162402,	PROBABLE UBIQUITIN CARBOXYL TERMINAL HYDROLASE FAF X EC_3.1.2.15 UBIQUITIN THIOESTERASE FAF X UBIQUITIN SPECIFIC PROCESSING PROTEASE FAF X DEUBIQUITINATING ENZYME FAF X FAT FACETS RELATED X LINKED UBIQUITIN SPECIFIC PROTEASE 9 X CHROMOSOME
ENSF00000003076	2	ENSG00000170456,ENSG00000184014,	RAB6 INTERACTING 1 RAB6IP1
ENSF00000001002	2	ENSG00000132155,ENSG00000157764,	RAF PROTO ONCOGENE SERINE/THREONINE KINASE EC_2.7.11.1
ENSF00000001952	2	ENSG00000116191,ENSG00000136828,	RAL GEF WITH PH DOMAIN AND SH3 BINDING MOTIF
ENSF00000000608	2	ENSG00000173482,ENSG00000196090,	RECEPTOR TYPE TYROSINE PHOSPHATASE PRECURSOR EC_3.1.3.48 R PTP
ENSF00000000635	2	ENSG00000146648,ENSG00000178568,	RECEPTOR TYROSINE KINASE ERBB PRECURSOR EC_2.7.10.1
ENSF00000000666	2	ENSG00000079841,ENSG00000176406,	REGULATING SYNAPTIC MEMBRANE EXOCYTOSIS INTERACTING MOLECULE RIM
ENSF00000000885	2	ENSG00000182732,ENSG00000182901,	REGULATOR OF G SIGNALING
ENSF00000002043	2	ENSG00000133105,ENSG00000171509,	RELAXIN RECEPTOR 2 RELAXIN FAMILY PEPTIDE RECEPTOR 2 LEUCINE RICH REPEAT CONTAINING G COUPLED RECEPTOR 8 G COUPLED RECEPTOR AFFECTING TESTICULAR DESCENT G COUPLED RECEPTOR 106
ENSF00000002165	2	ENSG00000089902,ENSG00000117625,	REST COREPRESSOR
ENSF00000000809	2	ENSG00000080298,ENSG00000111783,	RFX
ENSF00000002019	2	ENSG00000088756,ENSG00000146376,	RHO GTPASE ACTIVATING 28 RHO TYPE GTPASE ACTIVATING 28
ENSF00000001457	2	ENSG00000128805,ENSG00000138639,	RHO GTPASE ACTIVATING RHO TYPE GTPASE ACTIVATING
ENSF00000001587	2	ENSG00000131089,ENSG00000136002,	RHO GUANINE NUCLEOTIDE EXCHANGE FACTOR 9 RAC/CDC42 GUANINE NUCLEOTIDE EXCHANGE FACTOR 9 COLLYBISTIN
ENSF00000001259	2	ENSG00000144642,ENSG00000153250,	RNA BINDING MOTIF SINGLE STRANDED INTERACTING
ENSF00000002574	2	ENSG00000091009,ENSG00000139746,	RNA BINDING RNA BINDING MOTIF
ENSF00000000929	2	ENSG00000124813,ENSG00000159216,	RUNT RELATED TRANSCRIPTION FACTOR CORE BINDING FACTOR ALPHA SUBUNIT CBF ALPHA ACUTE MYELOID LEUKEMIA ONCOGENE AML POLYOMAVIRUS ENHANCER BINDING 2 ALPHA SUBUNIT PEBP2 ALPHA PEA2 ALPHA SL3 3 ENHANCER FACTOR 1 ALPHA SUBUNIT SL3/AKV CORE BINDING FACTOR ALPHA
ENSF00000000707	2	ENSG00000198626,ENSG00000198838,	RYANODINE RECEPTOR 1 SKELETAL MUSCLE TYPE RYANODINE RECEPTOR RYR1 RYR 1 SKELETAL MUSCLE CALCIUM RELEASE CHANNEL
ENSF00000002179	2	ENSG00000170624,ENSG00000185053,	SARCOGLYCAN SG 35 KDA DYSTROPHIN ASSOCIATED GLYCOPROTEIN 35DAG
ENSF00000002016	2	ENSG00000112701,ENSG00000138468,	SENTRIN SPECIFIC PROTEASE 7 EC_3.4.22.- SENTRIN/SUMO SPECIFIC PROTEASE SENP7 SUMO 1 SPECIFIC PROTEASE 2
ENSF00000000735	2	ENSG00000130413,ENSG00000133083,	SERINE/THREONINE KINASE EC_2.7.11.1 DOUBLECORTIN AND CAM KINASE
ENSF00000000780	2	ENSG00000060237,ENSG00000196632,	SERINE/THREONINE KINASE EC_2.7.11.1 KINASE WITH NO LYSINE KINASE LYSINE DEFICIENT
ENSF00000001531	2	ENSG00000135090,ENSG00000160551,	SERINE/THREONINE KINASE EC_2.7.11.1 THOUSAND AND ONE AMINO ACID
ENSF00000000425	2	ENSG00000077264,ENSG00000101349,	SERINE/THREONINE KINASE PAK EC_2.7.11.1 P21 ACTIVATED KINASE PAK
ENSF00000001093	2	ENSG00000147459,ENSG00000156475,	SERINE/THREONINE PHOSPHATASE 2A 55 KDA REGULATORY SUBUNIT B PP2A SUBUNIT B B PP2A SUBUNIT B B55 PP2A SUBUNIT B PR55 PP2A SUBUNIT B R2
ENSF00000000975	2	ENSG00000107758,ENSG00000138814,	SERINE/THREONINE PHOSPHATASE 2B CATALYTIC SUBUNIT EC_3.1.3.16 CALMODULIN DEPENDENT CALCINEURIN A SUBUNIT CAM PRP CATALYTIC SUBUNIT
ENSF00000001352	2	ENSG00000107295,ENSG00000140600,	SH3 CONTAINING GRB2 ENDOPHILIN ENDOPHILIN SH3 DOMAIN
ENSF00000000512	2	ENSG00000116991,ENSG00000197555,	SIGNAL INDUCED PROLIFERATION ASSOCIATED 1
ENSF00000001576	2	ENSG00000145687,ENSG00000157216,	SINGLE STRANDED DNA BINDING SEQUENCE SPECIFIC SINGLE STRANDED DNA BINDING
ENSF00000001662	2	ENSG00000083642,ENSG00000121892,	SISTER CHROMATID COHESION PDS5 PRECOCIOUS DISSOCIATION OF SISTERS 5
ENSF00000001073	2	ENSG00000145147,ENSG00000184347,	SLIT HOMOLOG PRECURSOR SLIT MULTIPLE EPIDERMAL GROWTH FACTOR DOMAINS
ENSF00000000977	2	ENSG00000196220,ENSG00000196935,	SLIT ROBO RHO GTPASE ACTIVATING RHO GTPASE ACTIVATING
ENSF00000000117	2	ENSG00000144285,ENSG00000185313,	SODIUM CHANNEL TYPE SUBUNIT ALPHA SODIUM CHANNEL TYPE SUBUNIT ALPHA VOLTAGE GATED SODIUM CHANNEL SUBUNIT ALPHA NAV1 SODIUM CHANNEL
ENSF00000000956	2	ENSG00000065923,ENSG00000181804,	SODIUM/HYDROGEN EXCHANGER NA + /H + EXCHANGER NHE SOLUTE CARRIER FAMILY 9 MEMBER
ENSF00000000768	2	ENSG00000069849,ENSG00000143153,	SODIUM/POTASSIUM TRANSPORTING ATPASE SUBUNIT BETA SODIUM/POTASSIUM DEPENDENT ATPASE BETA SUBUNIT
ENSF00000000640	2	ENSG00000155886,ENSG00000185052,	SODIUM/POTASSIUM/CALCIUM EXCHANGER NA + /K + /CA 2+ EXCHANGE RETINAL NA CA+K EXCHANGER
ENSF00000000359	2	ENSG00000184999,ENSG00000197658,	SOLUTE CARRIER FAMILY 22 MEMBER ORGANIC ANION TRANSPORTER
ENSF00000001335	2	ENSG00000110693,ENSG00000134532,	SOX
ENSF00000000983	2	ENSG00000056097,ENSG00000165209,	SPERMATID PERINUCLEAR RNA BINDING
ENSF00000002584	2	ENSG00000172939,ENSG00000198648,	STE20/SPS1 RELATED PROLINE ALANINE RICH KINASE EC_2.7.11.1 STE 20 RELATED KINASE SERINE/THREONINE KINASE 39
ENSF00000001420	2	ENSG00000106052,ENSG00000136436,	TAX1 BINDING 1
ENSF00000000670	2	ENSG00000137770,ENSG00000144677,	TERMINAL DOMAIN PHOSPHATASE NUCLEAR LIM INTERACTOR INTERACTING FACTOR NLI INTERACTING FACTOR
ENSF00000001736	2	ENSG00000166046,ENSG00000185945,	TESTIS SPECIFIC PBS13
ENSF00000003219	2	ENSG00000005108,ENSG00000144229,	THROMBOSPONDIN TYPE 1 DOMAIN CONTAINING PRECURSOR
ENSF00000002404	2	ENSG00000108510,ENSG00000123066,	THYROID HORMONE RECEPTOR ASSOCIATED 2 THYROID HORMONE RECEPTOR ASSOCIATED COMPLEX 240 KDA COMPONENT
ENSF00000001373	2	ENSG00000092203,ENSG00000198846,	TOX HIGH MOBILITY GROUP BOX FAMILY MEMBER
ENSF00000000536	2	ENSG00000105866,ENSG00000172845,	TRANSCRIPTION FACTOR
ENSF00000001287	2	ENSG00000088881,ENSG00000164330,	TRANSCRIPTION FACTOR EARLY B CELL FACTOR
ENSF00000001450	2	ENSG00000085224,ENSG00000164080,	TRANSCRIPTIONAL REGULATOR ATRX EC_3.6.1.- ATP DEPENDENT HELICASE X LINKED NUCLEAR
ENSF00000000886	2	ENSG00000151952,ENSG00000166240,	TRANSMEMBRANE 132B
ENSF00000001039	2	ENSG00000139324,ENSG00000179104,	TRANSMEMBRANE AND TPR REPEAT CONTAINING
ENSF00000000789	2	ENSG00000149488,ENSG00000165091,	TRANSMEMBRANE CHANNEL
ENSF00000000062	2	ENSG00000164010,ENSG00000183439,	TRIPARTITE MOTIF CONTAINING
ENSF00000003685	2	ENSG00000188463,ENSG00000198874,	TRNA WYBUTOSINE SYNTHESIZING 1 HOMOLOG RADICAL S ADENOSYL METHIONINE AND FLAVODOXIN DOMAIN CONTAINING 1
ENSF00000002167	2	ENSG00000102804,ENSG00000157514,	TSC22 DOMAIN FAMILY
ENSF00000000394	2	ENSG00000119685,ENSG00000175764,	TUBULIN TYROSINE LIGASE
ENSF00000002950	2	ENSG00000120658,ENSG00000165675,	TUMOR ASSOCIATED HYDROQUINONE OXIDASE TNOX CYTOSOLIC OVARIAN CARCINOMA ANTIGEN 1 APK1 ANTIGEN [INCLUDES: HYDROQUINONE [NADH] OXIDASE EC 1 ; DISULFIDE THIOL OXIDOREDUCTASE EC 1 ]
ENSF00000004715	2	ENSG00000104689,ENSG00000120889,	TUMOR NECROSIS FACTOR RECEPTOR SUPERFAMILY MEMBER PRECURSOR DECOY RECEPTOR TNF RELATED APOPTOSIS INDUCING LIGAND RECEPTOR TRAIL RECEPTOR TRAIL TRAIL RECEPTOR DOMAIN ANTIGEN
ENSF00000001001	2	ENSG00000076554,ENSG00000111907,	TUMOR TUMOR D52
ENSF00000002746	2	ENSG00000048028,ENSG00000155313,	UBIQUITIN CARBOXYL TERMINAL HYDROLASE 28 EC_3.1.2.15 UBIQUITIN THIOESTERASE 28 UBIQUITIN SPECIFIC PROCESSING PROTEASE 28 DEUBIQUITINATING ENZYME 28
ENSF00000000505	2	ENSG00000135655,ENSG00000170832,	UBIQUITIN CARBOXYL TERMINAL HYDROLASE EC_3.1.2.15 UBIQUITIN THIOESTERASE UBIQUITIN SPECIFIC PROCESSING PROTEASE DEUBIQUITINATING ENZYME
ENSF00000002722	2	ENSG00000140367,ENSG00000189136,	UBIQUITIN CONJUGATING ENZYME E2 Q2 EC_6.3.2.19 UBIQUITIN LIGASE Q2 UBIQUITIN CARRIER Q2
ENSF00000004464	2	ENSG00000165886,ENSG00000168246,	UBIQUITIN DOMAIN CONTAINING
ENSF00000001106	2	ENSG00000147050,ENSG00000183878,	UBIQUITOUSLY TRANSCRIBED CHROMOSOME TETRATRICOPEPTIDE REPEAT UBIQUITOUSLY TRANSCRIBED TPR ON THE CHROMOSOME
ENSF00000007690	2	ENSG00000161133,ENSG00000184979,	UBL CARBOXYL TERMINAL HYDROLASE 18 EC_3.1.2.- UBL THIOESTERASE 18 ISG15 SPECIFIC PROCESSING PROTEASE 43 KDA ISG15 SPECIFIC PROTEASE
ENSF00000001559	2	ENSG00000102595,ENSG00000136731,	UDP GLUCOSE:GLYCOPROTEIN GLUCOSYLTRANSFERASE PRECURSOR EC_2.4.1.- UDP GLUCOSE CERAMIDE GLUCOSYLTRANSFERASE 1 UDP GLC:GLYCOPROTEIN GLUCOSYLTRANSFERASE
ENSF00000001099	2	ENSG00000117620,ENSG00000164414,	UDP TRANSPORTER UDP SOLUTE CARRIER FAMILY 35 MEMBER
ENSF00000001422	2	ENSG00000137766,ENSG00000198722,	UNC 13 HOMOLOG MUNC13
ENSF00000001208	2	ENSG00000129003,ENSG00000197969,	VACUOLAR SORTING ASSOCIATED
ENSF00000001312	2	ENSG00000134215,ENSG00000141968,	VAV
ENSF00000000653	2	ENSG00000165995,ENSG00000182389,	VOLTAGE DEPENDENT L TYPE CALCIUM CHANNEL SUBUNIT BETA CALCIUM CHANNEL VOLTAGE DEPENDENT SUBUNIT BETA
ENSF00000000168	2	ENSG00000148408,ENSG00000198216,	VOLTAGE DEPENDENT TYPE CALCIUM CHANNEL SUBUNIT ALPHA VOLTAGE GATED CALCIUM CHANNEL SUBUNIT ALPHA CALCIUM CHANNEL L TYPE ALPHA 1 POLYPEPTIDE
ENSF00000002519	2	ENSG00000091157,ENSG00000166415,	WD REPEAT 7 TGF BETA RESISTANCE ASSOCIATED TRAG
ENSF00000001915	2	ENSG00000148516,ENSG00000169554,	ZINC FINGER E BOX BINDING HOMEOBOX 1 TRANSCRIPTION FACTOR 8 ZINC FINGER
ENSF00000002723	2	ENSG00000039319,ENSG00000157077,	ZINC FINGER FYVE DOMAIN CONTAINING 16 ENDOFIN ASSOCIATED FYVE DOMAIN
ENSF00000002006	2	ENSG00000162378,ENSG00000203995,	ZYG 11 HOMOLOG ZYG 11 HOMOLOG B
ENSF00000000838	1	ENSG00000152256,	[PYRUVATE DEHYDROGENASE [LIPOAMIDE]] KINASE MITOCHONDRIAL PRECURSOR EC_2.7.11.2 PYRUVATE DEHYDROGENASE KINASE
ENSF00000003034	1	ENSG00000160216,	1 ACYL SN GLYCEROL 3 PHOSPHATE ACYLTRANSFERASE DELTA EC_2.3.1.51 1 AGP ACYLTRANSFERASE 4 1 AGPAT 4 LYSOPHOSPHATIDIC ACID ACYLTRANSFERASE DELTA LPAAT DELTA 1 ACYLGLYCEROL 3 PHOSPHATE O ACYLTRANSFERASE 4
ENSF00000007673	1	ENSG00000155189,	1 ACYL SN GLYCEROL 3 PHOSPHATE ACYLTRANSFERASE EPSILON EC_2.3.1.51 1 AGP ACYLTRANSFERASE 5 1 AGPAT 5 LYSOPHOSPHATIDIC ACID ACYLTRANSFERASE EPSILON LPAAT EPSILON 1 ACYLGLYCEROL 3 PHOSPHATE O ACYLTRANSFERASE 5
ENSF00000004363	1	ENSG00000174371,	1 EC_3.1.-.- EXONUCLEASE I
ENSF00000000232	1	ENSG00000114805,	1 PHOSPHATIDYLINOSITOL 4 5 BISPHOSPHATE PHOSPHODIESTERASE DELTA 1 EC_3.1.4.11 PHOSPHOINOSITIDE PHOSPHOLIPASE C PLC DELTA 1 PHOSPHOLIPASE C DELTA 1 PLC III
ENSF00000006956	1	ENSG00000138193,	1 PHOSPHATIDYLINOSITOL 4 5 BISPHOSPHATE PHOSPHODIESTERASE EPSILON 1 EC_3.1.4.11 PHOSPHOLIPASE C EPSILON 1 PLC EPSILON 1 PHOSPHOINOSITIDE SPECIFIC PHOSPHOLIPASE C EPSILON 1
ENSF00000014585	1	ENSG00000204128,	10 11 DAYS EMBRYO WHOLE BODY CDNA PRODUCT:
ENSF00000010063	1	ENSG00000180715,	12 DAYS EMBRYO FEMALE MULLERIAN DUCT INCLUDES SURROUNDING REGION CDNA PRODUCT:HYPOTHETICAL ATPASE DOMAIN OF HSP90 CHAPERONE/DNA TOPOISOMERASE II/HISTIDINE KINASE STRUCTURE CONTAINING PROTEIN FRAGMENT
ENSF00000004270	1	ENSG00000138095,	130 KDA LEUCINE RICH LRP 130 GP130 LEUCINE RICH PPR MOTIF CONTAINING
ENSF00000004952	1	ENSG00000132680,	14C
ENSF00000001133	1	ENSG00000089127,	2' 5' OLIGOADENYLATE SYNTHETASE EC_2.7.7.2 5' OLIGO A SYNTHETASE 2 5A SYNTHETASE
ENSF00000004160	1	ENSG00000131373,	2 HYDROXYACYL COA LYASE 1 EC_4.1.2.- HYDROXYPHYTANOYL COA LYASE 2 HPCL
ENSF00000002692	1	ENSG00000173692,	26S PROTEASOME NON ATPASE REGULATORY SUBUNIT 1 26S PROTEASOME REGULATORY SUBUNIT RPN2 26S PROTEASOME REGULATORY SUBUNIT
ENSF00000004291	1	ENSG00000115233,	26S PROTEASOME NON ATPASE REGULATORY SUBUNIT 14 26S PROTEASOME REGULATORY SUBUNIT RPN11
ENSF00000005972	1	ENSG00000135972,	28S RIBOSOMAL S9 MITOCHONDRIAL PRECURSOR S9MT MRP S9
ENSF00000001709	1	ENSG00000088930,	5' 3' EXORIBONUCLEASE 2 EC_3.1.13.-
ENSF00000001003	1	ENSG00000106617,	5' AMP ACTIVATED KINASE SUBUNIT GAMMA AMPK GAMMA CHAIN
ENSF00000007379	1	ENSG00000163512,	5 AZACYTIDINE INDUCED 2
ENSF00000004140	1	ENSG00000164270,	5 HYDROXYTRYPTAMINE 4 RECEPTOR 5 HT 4 SEROTONIN RECEPTOR 4 5 HT4
ENSF00000000613	1	ENSG00000168830,	5 HYDROXYTRYPTAMINE RECEPTOR 5 HT SEROTONIN RECEPTOR
ENSF00000006822	1	ENSG00000178425,	5' NUCLEOTIDASE DOMAIN CONTAINING 1
ENSF00000003169	1	ENSG00000111696,	5' NUCLEOTIDASE DOMAIN CONTAINING 2
ENSF00000000622	1	ENSG00000158571,	6 PHOSPHOFRUCTO 2 KINASE/FRUCTOSE 2 6 BIPHOSPHATASE 6PF 2 K/FRU 2 6 P2ASE ISOZYME [INCLUDES: 6 PHOSPHOFRUCTO 2 KINASE EC_2.7.1.105 ; FRUCTOSE 2 6 BISPHOSPHATASE EC_3.1.3.- 46 ]
ENSF00000006651	1	ENSG00000116747,	60 KDA SS A/RO RIBONUCLEOPROTEIN 60 KDA RO 60 KDA RIBONUCLEOPROTEIN RO RORNP TROVE DOMAIN FAMILY MEMBER 2
ENSF00000006146	1	ENSG00000157654,	A KINASE ANCHOR 2 KINASE A ANCHORING 2 PRKA2 AKAP 2 AKAP KL
ENSF00000006993	1	ENSG00000151320,	A KINASE ANCHOR 6 KINASE A ANCHORING 6 PRKA6 MAKAP
ENSF00000003979	1	ENSG00000127914,	A KINASE ANCHOR 9 KINASE A ANCHORING 9 PRKA9 A KINASE ANCHOR KDA AKAP 120
ENSF00000002932	1	ENSG00000100997,	ABHYDROLASE DOMAIN CONTAINING 12
ENSF00000005585	1	ENSG00000139826,	ABHYDROLASE DOMAIN CONTAINING 13 EC 3
ENSF00000007326	1	ENSG00000163686,	ABHYDROLASE DOMAIN CONTAINING 6 EC 3
ENSF00000000974	1	ENSG00000136754,	ABL INTERACTOR 1 ABELSON INTERACTOR 1 ABI 1 EPS8 SH3 DOMAIN BINDING EPS8 BINDING
ENSF00000003024	1	ENSG00000066279,	ABNORMAL SPINDLE MICROCEPHALY ASSOCIATED HOMOLOG
ENSF00000005482	1	ENSG00000196636,	ACETATE NON UTILIZING 9 MITOCHONDRIAL PRECURSOR
ENSF00000001096	1	ENSG00000132142,	ACETYL COA CARBOXYLASE EC_6.4.1.2 ACC [INCLUDES: BIOTIN CARBOXYLASE EC_6.3.4.- 14 ]
ENSF00000000057	1	ENSG00000175344,	ACETYLCHOLINE RECEPTOR SUBUNIT PRECURSOR
ENSF00000000960	1	ENSG00000014257,	ACID PHOSPHATASE EC_3.1.3.2
ENSF00000000447	1	ENSG00000006747,	ACTIN
ENSF00000002235	1	ENSG00000133627,	ACTIN 3 ACTIN RELATED 3
ENSF00000000788	1	ENSG00000173210,	ACTIN BINDING LIM ACTIN BINDING LIM FAMILY MEMBER ABLIM
ENSF00000006414	1	ENSG00000138303,	ACTIVATING SIGNAL COINTEGRATOR 1 COMPLEX SUBUNIT 1 ASC 1 COMPLEX SUBUNIT P50 TRIP4 COMPLEX SUBUNIT P50
ENSF00000006873	1	ENSG00000171681,	ACTIVATING TRANSCRIPTION FACTOR 7 INTERACTING 1 MBD1 CONTAINING CHROMATIN ASSOCIATED FACTOR 1
ENSF00000009675	1	ENSG00000166669,	ACTIVATING TRANSCRIPTION FACTOR 7 INTERACTING 2 MBD1 CONTAINING CHROMATIN ASSOCIATED FACTOR 2
ENSF00000000755	1	ENSG00000204217,	ACTIVIN RECEPTOR TYPE PRECURSOR EC_2.7.11.30 ACTIVIN RECEPTOR TYPE ACTR
ENSF00000006783	1	ENSG00000135847,	ACYL COA BINDING DOMAIN CONTAINING 6
ENSF00000000499	1	ENSG00000145284,	ACYL COA DESATURASE EC_1.14.19.1 STEAROYL COA DESATURASE FATTY ACID DESATURASE DELTA 9 DESATURASE
ENSF00000003445	1	ENSG00000172497,	ACYL COENZYME A THIOESTERASE 12 EC_3.1.2.1 ACYL COA THIOESTERASE 12 ACYL COA THIOESTER HYDROLASE 12 CYTOPLASMIC ACETYL COA HYDROLASE 1 CACH 1 1
ENSF00000001561	1	ENSG00000143353,	ACYL THIOESTERASE 1 EC_3.1.2.-
ENSF00000007321	1	ENSG00000006530,	ACYLGLYCEROL KINASE MITOCHONDRIAL PRECURSOR EC_2.7.1.94 EC_2.7.1.- 107 MULTIPLE SUBSTRATE LIPID KINASE MULTI SUBSTRATE LIPID KINASE MULK
ENSF00000003313	1	ENSG00000137845,	ADAM 10 PRECURSOR EC_3.4.24.81 A DISINTEGRIN AND METALLOPROTEINASE DOMAIN 10 MAMMALIAN DISINTEGRIN METALLOPROTEASE KUZBANIAN HOMOLOG CD156C ANTIGEN
ENSF00000004252	1	ENSG00000151694,	ADAM 17 EC_3.4.24.86 A DISINTEGRIN AND METALLOPROTEINASE DOMAIN 17 TNF ALPHA CONVERTING ENZYME TNF ALPHA CONVERTASE CD156B ANTIGEN
ENSF00000000879	1	ENSG00000148700,	ADDUCIN ERYTHROCYTE ADDUCIN SUBUNIT
ENSF00000002607	1	ENSG00000156110,	ADENOSINE KINASE EC_2.7.1.20 AK ADENOSINE 5' PHOSPHOTRANSFERASE
ENSF00000000633	1	ENSG00000121933,	ADENOSINE RECEPTOR
ENSF00000001038	1	ENSG00000158467,	ADENOSYLHOMOCYSTEINASE EC_3.3.1.1 S ADENOSYL L HOMOCYSTEINE HYDROLASE ADOHCYASE
ENSF00000001160	1	ENSG00000154027,	ADENYLATE KINASE ISOENZYME 1 EC_2.7.4.3 ATP AMP TRANSPHOSPHORYLASE AK1 MYOKINASE
ENSF00000003233	1	ENSG00000100357,	ADENYLOSUCCINATE LYASE EC_4.3.2.2 ADENYLOSUCCINASE ASL ASASE
ENSF00000002431	1	ENSG00000035687,	ADENYLOSUCCINATE SYNTHETASE EC_6.3.4.4 IMP ASPARTATE LIGASE ADSS AMPSASE
ENSF00000001883	1	ENSG00000112186,	ADENYLYL CYCLASE ASSOCIATED CAP
ENSF00000005708	1	ENSG00000101474,	ADIPOCYTE PLASMA MEMBRANE ASSOCIATED
ENSF00000004312	1	ENSG00000004468,	ADP RIBOSYL CYCLASE 1 EC_3.2.2.5 CYCLIC ADP RIBOSE HYDROLASE 1 CADPR HYDROLASE 1 CD38
ENSF00000008442	1	ENSG00000185305,	ADP RIBOSYLATION FACTOR 15 ADP RIBOSYLATION FACTOR RELATED 2 ARF RELATED 2
ENSF00000000833	1	ENSG00000151475,	ADP/ATP TRANSLOCASE ADENINE NUCLEOTIDE TRANSLOCATOR ANT ADP ATP CARRIER SOLUTE CARRIER FAMILY 25 MEMBER
ENSF00000002477	1	ENSG00000137714,	ADRENODOXIN MITOCHONDRIAL PRECURSOR ADRENAL FERREDOXIN FERREDOXIN 1
ENSF00000008213	1	ENSG00000164500,	ADULT MALE CDNA PRODUCT:
ENSF00000011254	1	ENSG00000165935,	ADULT MALE TESTIS CDNA PRODUCT:
ENSF00000003184	1	ENSG00000130396,	AFADIN AF 6
ENSF00000005892	1	ENSG00000119844,	AFTIPHILIN
ENSF00000000516	1	ENSG00000172955,	ALCOHOL DEHYDROGENASE EC_1.1.1.1 ALCOHOL DEHYDROGENASE
ENSF00000000882	1	ENSG00000162551,	ALKALINE PHOSPHATASE PRECURSOR EC_3.1.3.1
ENSF00000004741	1	ENSG00000078124,	ALKALINE PHYTOCERAMIDASE EC_3.5.1.- APHC ALKALINE CERAMIDASE
ENSF00000005518	1	ENSG00000018510,	ALKYLDIHYDROXYACETONEPHOSPHATE SYNTHASE EC_2.5.1.26 ALKYL DHAP SYNTHASE ALKYLGLYCERONE PHOSPHATE SYNTHASE
ENSF00000004228	1	ENSG00000086848,	ALPHA 1 2 MANNOSYLTRANSFERASE ALG9 EC_2.4.1.- ASPARAGINE LINKED GLYCOSYLATION 9 HOMOLOG DISRUPTED IN BIPOLAR DISORDER 1
ENSF00000003072	1	ENSG00000172728,	ALPHA 1 3 FUCOSYLTRANSFERASE B EC_2.4.1.- GALACTOSIDE 3 L FUCOSYLTRANSFERASE
ENSF00000002751	1	ENSG00000033170,	ALPHA 1 6 FUCOSYLTRANSFERASE EC_2.4.1.68 GLYCOPROTEIN 6 ALPHA L FUCOSYLTRANSFERASE GDP FUCOSE GLYCOPROTEIN FUCOSYLTRANSFERASE GDP L FUC:N ACETYL BETA D GLUCOSAMINIDE ALPHA1 6 FUCOSYLTRANSFERASE ALPHA1 6FUCT FUCOSYLTRANSFERASE 8
ENSF00000001816	1	ENSG00000169193,	ALPHA 1 6 MANNOSYLGLYCOPROTEIN 6 BETA N ACETYLGLUCOSAMINYLTRANSFERASE V EC_2.4.1.155 MANNOSIDE ACETYLGLUCOSAMINYLTRANSFERASE 5 ALPHA MANNOSIDE BETA 1 6 N ACETYLGLUCOSAMINYLTRANSFERASE N ACETYLGLUCOSAMINYL TRANSFERASE V GNT V GLCNAC T V
ENSF00000000803	1	ENSG00000120907,	ALPHA ADRENERGIC RECEPTOR ALPHA ADRENOCEPTOR ALPHA ADRENORECEPTOR
ENSF00000004917	1	ENSG00000103148,	ALPHA GLOBIN REGULATORY ELEMENT CONTAINING GENE
ENSF00000007159	1	ENSG00000073331,	ALPHA KINASE 1 EC_2.7.11.- LYMPHOCYTE ALPHA KINASE
ENSF00000005026	1	ENSG00000136383,	ALPHA KINASE EC_2.7.11.- ALPHA KINASE
ENSF00000008276	1	ENSG00000116127,	ALSTROM SYNDROME 1
ENSF00000003849	1	ENSG00000128059,	AMIDOPHOSPHORIBOSYLTRANSFERASE EC_2.4.2.14 GLUTAMINE PHOSPHORIBOSYLPYROPHOSPHATE AMIDOTRANSFERASE ATASE
ENSF00000002252	1	ENSG00000069535,	AMINE OXIDASE [FLAVIN CONTAINING] EC_1.4.3.4 MONOAMINE OXIDASE TYPE MAO
ENSF00000005885	1	ENSG00000148120,	AMINOPEPTIDASE O EC_3.4.11.- AP O
ENSF00000000857	1	ENSG00000142192,	AMYLOID BETA A4 PRECURSOR APP ABPP ALZHEIMER DISEASE AMYLOID [CONTAINS: SOLUBLE APP ALPHA S APP ALPHA ; SOLUBLE APP BETA S APP BETA ; BETA AMYLOID 42 BETA APP42 ; BETA AMYLOID 40 BETA APP40 ; C83; P3 42 ; P3 40 ; GAMMA CTF 59 GAMMA SECRETASE C TERMINAL FR
ENSF00000001372	1	ENSG00000163697,	AMYLOID BETA A4 PRECURSOR BINDING FAMILY B MEMBER
ENSF00000008077	1	ENSG00000062725,	AMYLOID BINDING 2 AMYLOID BETA PRECURSOR BINDING 2 APP BP2
ENSF00000008435	1	ENSG00000155754,	AMYOTROPHIC LATERAL SCLEROSIS 2 CHROMOSOMAL REGION CANDIDATE GENE 11
ENSF00000007958	1	ENSG00000156639,	AN1 TYPE ZINC FINGER 3 TESTIS EXPRESSED SEQUENCE 27
ENSF00000005261	1	ENSG00000172671,	AN1 TYPE ZINC FINGER AND UBIQUITIN DOMAIN CONTAINING 1 AN1 TYPE ZINC FINGER 4
ENSF00000002620	1	ENSG00000086666,	AN1 TYPE ZINC FINGER ZINC FINGER A20 DOMAIN CONTAINING
ENSF00000005834	1	ENSG00000164162,	ANAPHASE PROMOTING COMPLEX SUBUNIT 10 APC10 CYCLOSOME SUBUNIT 10
ENSF00000006052	1	ENSG00000053900,	ANAPHASE PROMOTING COMPLEX SUBUNIT 4 APC4 CYCLOSOME SUBUNIT 4
ENSF00000000389	1	ENSG00000130812,	ANGIOPOIETIN RELATED PRECURSOR ANGIOPOIETIN
ENSF00000001265	1	ENSG00000130234,	ANGIOTENSIN CONVERTING ENZYME PRECURSOR EC_3.4.15.1 DIPEPTIDYL CARBOXYPEPTIDASE I KININASE II [CONTAINS: ANGIOTENSIN CONVERTING ENZYME ISOFORM SOLUBLE FORM]
ENSF00000005886	1	ENSG00000185722,	ANKYRIN REPEAT AND FYVE DOMAIN CONTAINING 1 ANKYRIN REPEATS HOOKED TO A ZINC FINGER MOTIF
ENSF00000007670	1	ENSG00000001629,	ANKYRIN REPEAT AND IBR DOMAIN CONTAINING 1 FRAGMENT
ENSF00000001974	1	ENSG00000168387,	ANKYRIN REPEAT AND SOCS BOX ASB
ENSF00000003912	1	ENSG00000065802,	ANKYRIN REPEAT AND SOCS BOX ASB
ENSF00000001188	1	ENSG00000107104,	ANKYRIN REPEAT DOMAIN CONTAINING
ENSF00000001730	1	ENSG00000065413,	ANKYRIN REPEAT DOMAIN CONTAINING
ENSF00000012341	1	ENSG00000145700,	ANKYRIN REPEAT DOMAIN CONTAINING 31 FRAGMENT
ENSF00000003545	1	ENSG00000164236,	ANKYRIN REPEAT DOMAIN CONTAINING 33
ENSF00000008994	1	ENSG00000186106,	ANKYRIN REPEAT DOMAIN CONTAINING 46 ANKYRIN REPEAT SMALL ANK S
ENSF00000007959	1	ENSG00000164512,	ANKYRIN REPEAT DOMAIN CONTAINING 55
ENSF00000004756	1	ENSG00000135299,	ANKYRIN REPEAT DOMAIN CONTAINING 6
ENSF00000001397	1	ENSG00000101745,	ANKYRIN REPEAT DOMAIN CONTAINING ANKYRIN REPEAT CONTAINING COFACTOR 1
ENSF00000003613	1	ENSG00000154438,	ANKYRIN REPEAT SAM AND BASIC LEUCINE ZIPPER DOMAIN CONTAINING 1 GERM CELL SPECIFIC ANKYRIN SAM AND BASIC LEUCINE ZIPPER DOMAIN CONTAINING
ENSF00000004393	1	ENSG00000011201,	ANOSMIN 1 PRECURSOR KALLMANN SYNDROME
ENSF00000005359	1	ENSG00000106541,	ANTERIOR GRADIENT HOMOLOG PRECURSOR
ENSF00000001719	1	ENSG00000169604,	ANTHRAX TOXIN RECEPTOR 1 PRECURSOR TUMOR ENDOTHELIAL MARKER 8
ENSF00000000474	1	ENSG00000135776,	ANTIGEN PEPTIDE TRANSPORTER ATP BINDING CASSETTE SUB FAMILY B MEMBER
ENSF00000002111	1	ENSG00000166747,	AP 1 COMPLEX SUBUNIT GAMMA 1 GAMMA 1 ADAPTIN CLATHRIN ASSEMBLY LARGE GAMMA 1 CHAIN CLATHRIN ASSEMBLY COMPLEX 1 GAMMA 1 LARGE CHAIN
ENSF00000002327	1	ENSG00000132842,	AP 3 COMPLEX SUBUNIT BETA 1 ADAPTER RELATED COMPLEX 3 BETA 1 SUBUNIT BETA3A ADAPTIN ADAPTOR COMPLEX AP 3 BETA 1 SUBUNIT CLATHRIN ASSEMBLY COMPLEX 3 BETA 1 LARGE CHAIN
ENSF00000007757	1	ENSG00000081014,	AP 4 COMPLEX SUBUNIT EPSILON 1 ADAPTER RELATED COMPLEX 4 EPSILON 1 SUBUNIT EPSILON SUBUNIT OF AP 4 AP 4 ADAPTER COMPLEX EPSILON SUBUNIT
ENSF00000000911	1	ENSG00000006125,	AP COMPLEX SUBUNIT BETA 1 ADAPTER RELATED COMPLEX BETA 1 SUBUNIT BETA ADAPTIN ADAPTOR ADAPTIN BETA SUBUNIT CLATHRIN ASSEMBLY COMPLEX BETA LARGE CHAIN
ENSF00000000806	1	ENSG00000152056,	AP COMPLEX SUBUNIT SIGMA ADAPTER RELATED COMPLEX 1 SUBUNIT SIGMA ADAPTIN ADAPTOR AP CLATHRIN ASSEMBLY SMALL CHAIN
ENSF00000000720	1	ENSG00000084674,	APOLIPOPROTEIN B
ENSF00000009108	1	ENSG00000121380,	APOPTOSIS FACILITATOR BCL 2 14
ENSF00000006331	1	ENSG00000120868,	APOPTOTIC PROTEASE ACTIVATING FACTOR 1 APAF 1
ENSF00000003443	1	ENSG00000137074,	APRATAXIN HOMOLOG FORKHEAD ASSOCIATED DOMAIN HISTIDINE TRIAD FHA HIT
ENSF00000001774	1	ENSG00000139436,	ARF GTPASE ACTIVATING GIT1 G COUPLED RECEPTOR KINASE INTERACTOR 1 GRK INTERACTING 1 COOL ASSOCIATED AND TYROSINE PHOSPHORYLATED 1 CAT 1
ENSF00000002990	1	ENSG00000164144,	ARFAPTIN ADP RIBOSYLATION FACTOR INTERACTING
ENSF00000002304	1	ENSG00000142599,	ARGININE GLUTAMIC ACID DIPEPTIDE REPEATS ATROPHIN
ENSF00000000497	1	ENSG00000185238,	ARGININE METHYLTRANSFERASE EC_2.1.1.-
ENSF00000006328	1	ENSG00000174891,	ARGININE/SERINE RICH COILED COIL 1
ENSF00000001944	1	ENSG00000166233,	ARIADNE ARI
ENSF00000004956	1	ENSG00000189079,	ARID DOMAIN CONTAINING
ENSF00000005446	1	ENSG00000114098,	ARMADILLO REPEAT CONTAINING 8
ENSF00000001776	1	ENSG00000126947,	ARMADILLO REPEAT CONTAINING X LINKED
ENSF00000001447	1	ENSG00000137513,	ASPARAGINYL TRNA SYNTHETASE EC_6.1.1.22 ASPARAGINE TRNA LIGASE ASNRS
ENSF00000000902	1	ENSG00000125166,	ASPARTATE AMINOTRANSFERASE EC_2.6.1.1 TRANSAMINASE A GLUTAMATE OXALOACETATE TRANSAMINASE
ENSF00000003722	1	ENSG00000108381,	ASPARTOACYLASE EC_3.5.1.15 AMINOACYLASE ACY
ENSF00000001950	1	ENSG00000198363,	ASPARTYL/ASPARAGINYL BETA HYDROXYLASE EC_1.14.11.16 ASPARTATE BETA HYDROXYLASE ASP BETA HYDROXYLASE PEPTIDE ASPARTATE BETA DIOXYGENASE
ENSF00000002075	1	ENSG00000148219,	ASTROTACTIN 1 PRECURSOR
ENSF00000005401	1	ENSG00000150347,	AT RICH INTERACTIVE DOMAIN CONTAINING 5B ARID DOMAIN CONTAINING 5B MRF1 MODULATOR RECOGNITION FACTOR 2 MRF 2
ENSF00000007109	1	ENSG00000130638,	ATAXIN 10 SPINOCEREBELLAR ATAXIA TYPE 10 HOMOLOG
ENSF00000001212	1	ENSG00000100320,	ATAXIN 2 BINDING 1
ENSF00000002573	1	ENSG00000204842,	ATAXIN 2 SPINOCEREBELLAR ATAXIA TYPE 2
ENSF00000002953	1	ENSG00000146776,	ATAXIN 7
ENSF00000001357	1	ENSG00000198513,	ATLASTIN GTP BINDING 3 GUANINE NUCLEOTIDE BINDING 3 GBP 3
ENSF00000000360	1	ENSG00000118777,	ATP BINDING CASSETTE SUB FAMILY G MEMBER
ENSF00000004439	1	ENSG00000134146,	ATP BINDING DOMAIN 4
ENSF00000005166	1	ENSG00000079246,	ATP DEPENDENT DNA HELICASE 2 SUBUNIT 2 EC_3.6.1.- ATP DEPENDENT DNA HELICASE II 80 KDA SUBUNIT KU AUTOANTIGEN P86 CTC BOX BINDING FACTOR 85 KDA SUBUNIT CTCBF CTC85 NUCLEAR FACTOR IV DNA REPAIR XRCC5
ENSF00000000519	1	ENSG00000178105,	ATP DEPENDENT HELICASE EC_3.6.1.-
ENSF00000000476	1	ENSG00000110367,	ATP DEPENDENT RNA HELICASE
ENSF00000000486	1	ENSG00000174953,	ATP DEPENDENT RNA HELICASE EC_3.6.1.- DEAH BOX
ENSF00000002157	1	ENSG00000119778,	ATPASE FAMILY AAA DOMAIN CONTAINING 2
ENSF00000006416	1	ENSG00000145244,	ATRIAL NATRIUTERIC PEPTIDE CONVERTING ENZYME EC_3.4.21.- PRO ANP CONVERTING ENZYME CORIN
ENSF00000017776	1	ENSG00000124788,	ATXN1 FRAGMENT
ENSF00000003571	1	ENSG00000057663,	AUTOPHAGY 5
ENSF00000001747	1	ENSG00000157954,	AUTOPHAGY RELATED
ENSF00000007481	1	ENSG00000152348,	AUTOPHAGY RELATED 10 APG10
ENSF00000002874	1	ENSG00000106635,	B CELL CLL/LYMPHOMA 7 FAMILY MEMBER
ENSF00000008837	1	ENSG00000142867,	B CELL LYMPHOMA/LEUKEMIA 10 B CELL CLL/LYMPHOMA 10 BCL 10 CED 3/ICH 1 PRODOMAIN HOMOLOGOUS E10 REGULATOR CARD CONTAINING MOLECULE ENHANCING NF KAPPA B CELLULAR HOMOLOG OF VCARMEN CCARMEN MAMMALIAN CARD CONTAINING ADAPTER MOLECULE E10 ME10 CELLULAR E10 C
ENSF00000001688	1	ENSG00000119866,	B CELL LYMPHOMA/LEUKEMIA 11A B CELL CLL/LYMPHOMA 11A COUP TF INTERACTING 1 ECOTROPIC VIRAL INTEGRATION SITE 9 EVI 9
ENSF00000008589	1	ENSG00000153064,	B CELL SCAFFOLD WITH ANKYRIN REPEATS
ENSF00000034652	1	ENSG00000134258,	B7 H4
ENSF00000003083	1	ENSG00000136261,	BASIC LEUCINE ZIPPER AND W2 DOMAIN CONTAINING
ENSF00000002151	1	ENSG00000156642,	BASIGIN PRECURSOR CD147 ANTIGEN
ENSF00000005474	1	ENSG00000139644,	BAX INHIBITOR 1 BI 1 TESTIS ENHANCED GENE TRANSCRIPT
ENSF00000006093	1	ENSG00000099968,	BCL 2 13 PROTEIN MIL1 BCL RAMBO
ENSF00000001276	1	ENSG00000127325,	BESTROPHIN
ENSF00000001083	1	ENSG00000111846,	BETA 1 3 GALACTOSYL O GLYCOSYL GLYCOPROTEIN BETA 1 6 N ACETYLGLUCOSAMINYLTRANSFERASE EC_2.4.1.102 CORE 2 BRANCHING ENZYME CORE2 GLCNAC TRANSFERASE C2GNT CORE 2 GNT
ENSF00000000470	1	ENSG00000158470,	BETA 1 4 GALACTOSYLTRANSFERASE EC_2.4.1.- BETA 1 4 GALTASE BETA4GAL B4GAL UDP GALACTOSE:BETA N ACETYLGLUCOSAMINE BETA 1 4 GALACTOSYLTRANSFERASE UDP GAL:BETA GLCNAC BETA 1 4 GALACTOSYLTRANSFERASE [INCLUDES: N ACETYLLACTOSAMINE SYNTHASE NAL SYNTHETASE ; BET
ENSF00000000749	1	ENSG00000100122,	BETA CRYSTALLIN BETA CRYSTALLIN
ENSF00000005620	1	ENSG00000108270,	BFR2
ENSF00000004559	1	ENSG00000122870,	BICAUDAL C HOMOLOG 1 BIC C
ENSF00000007266	1	ENSG00000159921,	BIFUNCTIONAL UDP N ACETYLGLUCOSAMINE 2 EPIMERASE/N ACETYLMANNOSAMINE KINASE UDP GLCNAC 2 EPIMERASE/MANAC KINASE [INCLUDES: UDP N ACETYLGLUCOSAMINE 2 EPIMERASE EC_5.1.3.14 URIDINE DIPHOSPHATE N ACETYLGLUCOSAMINE 2 EPIMERASE UDP GLCNAC 2 EPIMERASE ; N ACETY
ENSF00000007129	1	ENSG00000159267,	BIOTIN LIGASE EC_6.3.4.- BIOTIN APO LIGASE [INCLUDES: BIOTIN [METHYLMALONYL COA CARBOXYTRANSFERASE] LIGASE EC_6.3.4.9 ; BIOTIN [PROPIONYL COA CARBOXYLASE [ATP HYDROLYZING]] LIGASE EC_6.3.-.- 4 10 HOLOCARBOXYLASE SYNTHETASE HCS ; BIOTIN [METHYLCROTONOYL CO
ENSF00000005376	1	ENSG00000189283,	BIS 5' ADENOSYL TRIPHOSPHATASE EC_3.6.1.29 DIADENOSINE 5' 5''' P1 P3 TRIPHOSPHATE HYDROLASE DINUCLEOSIDETRIPHOSPHATASE AP3A HYDROLASE AP3AASE FRAGILE HISTIDINE TRIAD
ENSF00000006809	1	ENSG00000163170,	BOLA
ENSF00000011277	1	ENSG00000176788,	BRAIN ACID SOLUBLE 1 BASP1 NEURONAL AXONAL MEMBRANE NAP 22.22 KDA NEURONAL TISSUE ENRICHED ACIDIC
ENSF00000001416	1	ENSG00000128298,	BRAIN SPECIFIC ANGIOGENESIS INHIBITOR 1 ASSOCIATED 2 BAI1 ASSOCIATED 2
ENSF00000001034	1	ENSG00000135298,	BRAIN SPECIFIC ANGIOGENESIS INHIBITOR PRECURSOR
ENSF00000006506	1	ENSG00000185515,	BRCA1/BRCA2 CONTAINING COMPLEX SUBUNIT 3
ENSF00000005882	1	ENSG00000158019,	BRE BRAIN AND REPRODUCTIVE ORGAN EXPRESSED
ENSF00000004800	1	ENSG00000139618,	BREAST CANCER TYPE 2 SUSCEPTIBILITY HOMOLOG FANCONI ANEMIA GROUP D1 HOMOLOG
ENSF00000003069	1	ENSG00000141376,	BREAST CARCINOMA AMPLIFIED SEQUENCE 3
ENSF00000002250	1	ENSG00000066777,	BREFELDIN A INHIBITED GUANINE NUCLEOTIDE EXCHANGE BREFELDIN A INHIBITED GEP
ENSF00000004878	1	ENSG00000198604,	BROMODOMAIN ADJACENT TO ZINC FINGER DOMAIN 1A ATP UTILIZING CHROMATIN ASSEMBLY AND REMODELING FACTOR 1
ENSF00000001934	1	ENSG00000123636,	BROMODOMAIN ADJACENT TO ZINC FINGER DOMAIN 2A TRANSCRIPTION TERMINATION FACTOR I INTERACTING 5 TTF I INTERACTING 5 TIP5
ENSF00000000652	1	ENSG00000137948,	BROMODOMAIN CONTAINING
ENSF00000001302	1	ENSG00000064726,	BTB/POZ DOMAIN CONTAINING
ENSF00000001954	1	ENSG00000134504,	BTB/POZ DOMAIN CONTAINING
ENSF00000002495	1	ENSG00000183783,	BTB/POZ DOMAIN CONTAINING
ENSF00000003216	1	ENSG00000148925,	BTB/POZ DOMAIN CONTAINING
ENSF00000004624	1	ENSG00000183826,	BTB/POZ DOMAIN CONTAINING 9
ENSF00000003030	1	ENSG00000136636,	BTB/POZ DOMAIN CONTAINING KCTD3
ENSF00000001273	1	ENSG00000008294,	C JUN AMINO TERMINAL KINASE INTERACTING JNK INTERACTING JIP JNK MITOGEN ACTIVATED KINASE 8 INTERACTING
ENSF00000001081	1	ENSG00000175029,	C TERMINAL BINDING
ENSF00000002884	1	ENSG00000165682,	C TYPE LECTIN DOMAIN FAMILY 1 MEMBER B C TYPE LECTIN RECEPTOR 2 CLEC 2
ENSF00000003461	1	ENSG00000175175,	CA 2+ /CALMODULIN DEPENDENT KINASE PHOSPHATASE EC_3.1.3.16 CAM KINASE PHOSPHATASE CAMKPASE PARTNER OF PIX 2 PHOSPHATASE 1F
ENSF00000003475	1	ENSG00000084073,	CAAX PRENYL PROTEASE 1 HOMOLOG EC_3.4.24.84 PRENYL SPECIFIC ENDOPROTEASE 1 FARNESYLATED PROTEINS CONVERTING ENZYME 1 FACE 1 ZINC METALLOPROTEINASE STE24 HOMOLOG
ENSF00000001812	1	ENSG00000172348,	CALCIPRESSIN DOWN SYNDROME REGION 1 MYOCYTE ENRICHED CALCINEURIN INTERACTING
ENSF00000001407	1	ENSG00000156113,	CALCIUM ACTIVATED POTASSIUM CHANNEL SUBUNIT ALPHA 1 CALCIUM ACTIVATED POTASSIUM CHANNEL SUBFAMILY M SUBUNIT ALPHA 1 MAXI K CHANNEL MAXIK BK CHANNEL K VCA ALPHA BKCA ALPHA KCA1 1 SLOWPOKE HOMOLOG SLO HOMOLOG SLO ALPHA SLO1
ENSF00000002386	1	ENSG00000135643,	CALCIUM ACTIVATED POTASSIUM CHANNEL SUBUNIT BETA 1 CALCIUM ACTIVATED POTASSIUM CHANNEL SUBFAMILY M SUBUNIT BETA 1 MAXI K CHANNEL SUBUNIT BETA 1 BK CHANNEL SUBUNIT BETA 1 SLO BETA 1 K VCA BETA 1 CHARYBDOTOXIN RECEPTOR SUBUNIT BETA 1 BKBETA1 CALCIUM ACTIVAT
ENSF00000002145	1	ENSG00000157884,	CALCIUM AND INTEGRIN BINDING 1 CALMYRIN DNA PKCS INTERACTING KINASE INTERACTING KIP CIB
ENSF00000005774	1	ENSG00000183166,	CALCIUM BINDING 7 CABP7
ENSF00000001280	1	ENSG00000154678,	CALCIUM/CALMODULIN DEPENDENT 3' 5' CYCLIC NUCLEOTIDE PHOSPHODIESTERASE EC_3.1.4.17 CAM PDE KDA CAM PDE
ENSF00000001563	1	ENSG00000110931,	CALCIUM/CALMODULIN DEPENDENT KINASE KINASE EC_2.7.11.17 CALCIUM/CALMODULIN DEPENDENT KINASE KINASE CAM KINASE KINASE CAM KK CAMKK
ENSF00000000466	1	ENSG00000145349,	CALCIUM/CALMODULIN DEPENDENT KINASE TYPE II DELTA CHAIN EC_2.7.11.17 CAM KINASE II DELTA CHAIN CAM KINASE II SUBUNIT DELTA CAMK II SUBUNIT DELTA
ENSF00000007613	1	ENSG00000180881,	CALCYPHOSIN 2 CALCYPHOSINE 2
ENSF00000002071	1	ENSG00000171735,	CALMODULIN BINDING TRANSCRIPTION ACTIVATOR
ENSF00000000133	1	ENSG00000203666,	CALMODULIN CAM
ENSF00000000142	1	ENSG00000092529,	CALPAIN CALCIUM ACTIVATED NEUTRAL PROTEINASE CANP
ENSF00000002577	1	ENSG00000153113,	CALPASTATIN CALPAIN INHIBITOR
ENSF00000000814	1	ENSG00000095794,	CAMP ELEMENT
ENSF00000002580	1	ENSG00000128989,	CAMP REGULATED PHOSPHOPROTEIN 19 ARPP 19
ENSF00000001326	1	ENSG00000172995,	CAMP REGULATED PHOSPHOPROTEIN 21 ARPP 21
ENSF00000001763	1	ENSG00000188822,	CANNABINOID RECEPTOR 1 CB1 CB R
ENSF00000003607	1	ENSG00000115295,	CAP GLY DOMAIN CONTAINING LINKER 3 CYTOPLASMIC LINKER 170 RELATED 59 KDA CLIPR 59 CLIP 170 RELATED 59 KDA
ENSF00000001818	1	ENSG00000130779,	CAP GLY DOMAIN CONTAINING LINKER CYTOPLASMIC LINKER 2 CYTOPLASMIC LINKER
ENSF00000005268	1	ENSG00000111880,	CAPPING ENZYME [INCLUDES: POLYNUCLEOTIDE 5' TRIPHOSPHATASE EC_3.1.3.33 5' TRIPHOSPHATASE TPASE ; GUANYLYLTRANSFERASE EC_2.7.7.- 50 GTP RNA GUANYLYLTRANSFERASE GTASE ]
ENSF00000000207	1	ENSG00000021826,	CARBAMOYL PHOSPHATE SYNTHASE CARBAMOYL PHOSPHATE SYNTHETASE
ENSF00000000860	1	ENSG00000171310,	CARBOHYDRATE SULFOTRANSFERASE 4 O SULFOTRANSFERASE 4 SULFOTRANSFERASE
ENSF00000003369	1	ENSG00000154975,	CARBONIC ANHYDRASE RELATED 11 PRECURSOR CA XI CARP XI CA RP XI
ENSF00000003781	1	ENSG00000198929,	CARBOXYL TERMINAL PDZ LIGAND OF NEURONAL NITRIC OXIDE SYNTHASE C TERMINAL PDZ LIGAND OF NEURONAL NITRIC OXIDE SYNTHASE NITRIC OXIDE SYNTHASE 1 ADAPTOR
ENSF00000000228	1	ENSG00000165078,	CARBOXYPEPTIDASE PRECURSOR
ENSF00000004972	1	ENSG00000088766,	CARDIOLIPIN SYNTHETASE EC_2.7.8.- CARDIOLIPIN SYNTHASE CLS
ENSF00000000270	1	ENSG00000157184,	CARNITINE O PALMITOYLTRANSFERASE EC_2.3.1.21 CARNITINE PALMITOYLTRANSFERASE
ENSF00000005070	1	ENSG00000095713,	CARTILAGE ACIDIC 1 PRECURSOR 68 KDA CHONDROCYTE EXPRESSED CEP 68 ASPIC
ENSF00000006326	1	ENSG00000106144,	CASPASE 2 PRECURSOR EC_3.4.22.55 CASP 2 ICH 1 PROTEASE [CONTAINS: CASPASE 2 SUBUNIT P18; CASPASE 2 SUBUNIT P13; CASPASE 2 SUBUNIT P12]
ENSF00000009685	1	ENSG00000132357,	CASPASE RECRUITMENT DOMAIN CONTAINING 6
ENSF00000010791	1	ENSG00000105483,	CASPASE RECRUITMENT DOMAIN CONTAINING 8
ENSF00000000875	1	ENSG00000121691,	CATALASE EC_1.11.1.6
ENSF00000001305	1	ENSG00000078699,	CBF MTG8 MTG8 RELATED 1
ENSF00000003973	1	ENSG00000111596,	CCR4 NOT TRANSCRIPTION COMPLEX SUBUNIT 2 CCR4 ASSOCIATED FACTOR 2
ENSF00000003118	1	ENSG00000080802,	CCR4 NOT TRANSCRIPTION COMPLEX SUBUNIT 4 EC_6.3.2.- E3 UBIQUITIN LIGASE CNOT4 CCR4 ASSOCIATED FACTOR 4 POTENTIAL TRANSCRIPTIONAL REPRESSOR NOT4HP
ENSF00000002134	1	ENSG00000113300,	CCR4 NOT TRANSCRIPTION COMPLEX SUBUNIT 6 EC_3.1.-.- CYTOPLASMIC DEADENYLASE CARBON CATABOLITE REPRESSOR 4 HOMOLOG CCR4 CARBON CATABOLITE REPRESSION 4
ENSF00000002266	1	ENSG00000170017,	CD166 ANTIGEN ACTIVATED LEUKOCYTE CELL ADHESION MOLECULE
ENSF00000008671	1	ENSG00000150637,	CD226 ANTIGEN PRECURSOR PLATELET AND T CELL ACTIVATION ANTIGEN 1
ENSF00000006656	1	ENSG00000158985,	CDC42
ENSF00000005779	1	ENSG00000093009,	CDC45 RELATED PORC PI 1
ENSF00000004641	1	ENSG00000101391,	CDK5 REGULATORY SUBUNIT ASSOCIATED 1 CDK5 ACTIVATOR BINDING C42
ENSF00000005829	1	ENSG00000130023,	CDNA PRODUCT:
ENSF00000007744	1	ENSG00000134490,	CDNA PRODUCT:
ENSF00000010773	1	ENSG00000149932,	CDNA PRODUCT:
ENSF00000005412	1	ENSG00000144366,	CED 6
ENSF00000001235	1	ENSG00000175161,	CELL ADHESION MOLECULE 3 PRECURSOR IMMUNOGLOBULIN SUPERFAMILY MEMBER 4B NECTIN 1 TSLC1 1 SYNAPTIC CELL ADHESION MOLECULE 3
ENSF00000008865	1	ENSG00000183067,	CELL ADHESION MOLECULE JCAM
ENSF00000008188	1	ENSG00000169857,	CELL DEATH REGULATOR AVEN
ENSF00000004205	1	ENSG00000094880,	CELL DIVISION CYCLE 23 HOMOLOG ANAPHASE PROMOTING COMPLEX SUBUNIT 8 APC8 CYCLOSOME SUBUNIT 8
ENSF00000003111	1	ENSG00000097046,	CELL DIVISION CYCLE 7 RELATED KINASE EC_2.7.11.1 CDC7 RELATED KINASE
ENSF00000002430	1	ENSG00000132964,	CELL DIVISION KINASE 8 EC_2.7.11.22 EC_2.7.11.- 23
ENSF00000000694	1	ENSG00000073282,	CELLULAR TUMOR ANTIGEN P53 TUMOR SUPPRESSOR P53
ENSF00000001005	1	ENSG00000114331,	CENTAURIN BETA CNT
ENSF00000001737	1	ENSG00000047365,	CENTAURIN DELTA 3 CNT D3 ARF GAP RHO GAP ANKYRIN REPEAT AND PLECKSTRIN HOMOLOGY DOMAIN CONTAINING 3
ENSF00000005279	1	ENSG00000117724,	CENTROMERE F KINETOCHORE CENP F MITOSIN AH ANTIGEN
ENSF00000006568	1	ENSG00000102384,	CENTROMERE I CENP I FOLLICLE STIMULATING HORMONE PRIMARY RESPONSE FSH PRIMARY RESPONSE 1 LEUCINE RICH PRIMARY RESPONSE 1
ENSF00000008425	1	ENSG00000123219,	CENTROMERE K CENP K
ENSF00000009466	1	ENSG00000138092,	CENTROMERE O CENP O
ENSF00000009368	1	ENSG00000188312,	CENTROMERE P CENP P
ENSF00000004195	1	ENSG00000119397,	CENTROSOMAL 1
ENSF00000003705	1	ENSG00000198707,	CENTROSOMAL CEP290 NEPHROCYSTIN 6
ENSF00000003308	1	ENSG00000152270,	CGMP INHIBITED 3' 5' CYCLIC PHOSPHODIESTERASE B EC_3.1.4.17 CYCLIC GMP INHIBITED PHOSPHODIESTERASE B CGI PDE B CGIPDE1
ENSF00000004672	1	ENSG00000115561,	CHARGED MULTIVESICULAR BODY 3 CHROMATIN MODIFYING 3 VACUOLAR SORTING ASSOCIATED 24
ENSF00000004297	1	ENSG00000086065,	CHARGED MULTIVESICULAR BODY 5 CHROMATIN MODIFYING 5
ENSF00000005831	1	ENSG00000136273,	CHECKPOINT HUS1
ENSF00000000777	1	ENSG00000137968,	CHOLINE TRANSPORTER SOLUTE CARRIER FAMILY 44 MEMBER
ENSF00000003552	1	ENSG00000198108,	CHONDROITIN SULFATE SYNTHASE EC_2.4.1.175 GLUCURONOSYL N ACETYLGALACTOSAMINYL PROTEOGLYCAN 4 BETA N ACETYLGALACTOSAMINYLTRANSFERASE N ACETYLGALACTOSAMINYL PROTEOGLYCAN 3 BETA GLUCURONOSYLTRANSFERASE EC_2.4.1.- 226 CHONDROITIN GLUCURONYLTRANSFERASE II N AC
ENSF00000003037	1	ENSG00000101938,	CHORDIN 1 PRECURSOR NEURALIN 1 VENTROPTIN NEUROGENESIN 1
ENSF00000006455	1	ENSG00000167670,	CHROMATIN ASSEMBLY FACTOR 1 SUBUNIT A CAF 1 SUBUNIT A CHROMATIN ASSEMBLY FACTOR I P150 SUBUNIT CAF I 150 KDA SUBUNIT CAF IP150
ENSF00000001654	1	ENSG00000185787,	CHROMATIN MODIFICATION RELATED EAF3
ENSF00000025206	1	ENSG00000165424,	CHROMOSOME 10 OPEN READING FRAME 56
ENSF00000014195	1	ENSG00000174496,	CHROMOSOME 21 OPEN READING FRAME 34
ENSF00000011230	1	ENSG00000118492,	CHROMOSOME 6 OPEN READING FRAME 103
ENSF00000011235	1	ENSG00000196567,	CHROMOSOME UNDETERMINED WHOLE GENOME SHOTGUN SEQUENCE FRAGMENT
ENSF00000002962	1	ENSG00000188803,	CHROMOSOME WHOLE GENOME SHOTGUN SEQUENCE
ENSF00000005815	1	ENSG00000186854,	CHROMOSOME WHOLE GENOME SHOTGUN SEQUENCE FRAGMENT
ENSF00000008675	1	ENSG00000197195,	CHURCHILL
ENSF00000001835	1	ENSG00000134852,	CIRCADIAN LOCOMOTER OUTPUT CYCLES KAPUT
ENSF00000001330	1	ENSG00000146963,	CISPLATIN RESISTANCE ASSOCIATED OVEREXPRESSED
ENSF00000004518	1	ENSG00000125246,	CITRATE LYASE BETA SUBUNIT PROTEIN MITOCHONDRIAL PRECURSOR EC_4.1.-.- CITRATE LYASE BETA
ENSF00000001104	1	ENSG00000073921,	CLATHRIN ASSEMBLY
ENSF00000000184	1	ENSG00000134873,	CLAUDIN
ENSF00000002321	1	ENSG00000101811,	CLEAVAGE STIMULATION FACTOR 64 KDA SUBUNIT CSTF 64 KDA SUBUNIT CF 1.64 KDA SUBUNIT 64
ENSF00000003560	1	ENSG00000129083,	COATOMER SUBUNIT BETA BETA COAT BETA COP
ENSF00000008187	1	ENSG00000120262,	COILED COIL CONTAINING
ENSF00000008986	1	ENSG00000162373,	COILED COIL DOMAIN CONTAING
ENSF00000004576	1	ENSG00000150636,	COILED COIL DOMAIN CONTAINING
ENSF00000006420	1	ENSG00000163001,	COILED COIL DOMAIN CONTAINING 104
ENSF00000006744	1	ENSG00000173811,	COILED COIL DOMAIN CONTAINING 13
ENSF00000004369	1	ENSG00000147419,	COILED COIL DOMAIN CONTAINING 25
ENSF00000007200	1	ENSG00000145075,	COILED COIL DOMAIN CONTAINING 39
ENSF00000007337	1	ENSG00000173588,	COILED COIL DOMAIN CONTAINING 41
ENSF00000004913	1	ENSG00000154240,	COILED COIL DOMAIN CONTAINING 46
ENSF00000007059	1	ENSG00000120860,	COILED COIL DOMAIN CONTAINING 53
ENSF00000009911	1	ENSG00000166510,	COILED COIL DOMAIN CONTAINING 68
ENSF00000008193	1	ENSG00000186714,	COILED COIL DOMAIN CONTAINING 73
ENSF00000008582	1	ENSG00000123106,	COILED COIL DOMAIN CONTAINING 91 GGA BINDING PARTNER
ENSF00000004006	1	ENSG00000188517,	COLLAGEN ALPHA 1 CHAIN
ENSF00000003256	1	ENSG00000082293,	COLLAGEN ALPHA 1 XIX CHAIN PRECURSOR COLLAGEN ALPHA 1 Y CHAIN
ENSF00000001463	1	ENSG00000206384,	COLLAGEN ALPHA 3 VI CHAIN PRECURSOR
ENSF00000001118	1	ENSG00000112280,	COLLAGEN ALPHA IX CHAIN PRECURSOR
ENSF00000022584	1	ENSG00000197565,	COLLAGEN TYPE IV ALPHA 2 FRAGMENT
ENSF00000008215	1	ENSG00000171444,	COLORECTAL MUTANT CANCER PROTEIN MCC
ENSF00000007697	1	ENSG00000173163,	COMM DOMAIN CONTAINING 1
ENSF00000003893	1	ENSG00000117222,	COMPASS COMPONENT SWD1 COMPLEX PROTEINS ASSOCIATED WITH SET1 SWD1
ENSF00000004572	1	ENSG00000082196,	COMPLEMENT C1Q TUMOR NECROSIS FACTOR RELATED 3 PRECURSOR SECRETORY CORS26
ENSF00000000878	1	ENSG00000113600,	COMPLEMENT COMPONENT PRECURSOR
ENSF00000000488	1	ENSG00000182326,	COMPLEMENT PRECURSOR [CONTAINS: COMPLEMENT HEAVY CHAIN; COMPLEMENT LIGHT CHAIN]
ENSF00000001136	1	ENSG00000080709,	CONDUCTANCE CALCIUM ACTIVATED POTASSIUM CHANNEL
ENSF00000004685	1	ENSG00000136152,	CONSERVED OLIGOMERIC GOLGI COMPLEX 3
ENSF00000005842	1	ENSG00000135775,	CONSERVED OLIGOMERIC GOLGI COMPLEX COMPONENT 2 LOW DENSITY LIPOPROTEIN RECEPTOR DEFECT C COMPLEMENTING
ENSF00000006274	1	ENSG00000164597,	CONSERVED OLIGOMERIC GOLGI COMPLEX COMPONENT 5
ENSF00000008900	1	ENSG00000155530,	CONTAINING
ENSF00000005579	1	ENSG00000138663,	COP9 SIGNALOSOME COMPLEX SUBUNIT 4 SIGNALOSOME SUBUNIT 4 SGN4 JAB1 CONTAINING SIGNALOSOME SUBUNIT 4
ENSF00000006078	1	ENSG00000119929,	COPPER HOMEOSTASIS CUTC HOMOLOG
ENSF00000005718	1	ENSG00000082438,	CORDON BLEU 1
ENSF00000003074	1	ENSG00000143786,	CORNICHON
ENSF00000001916	1	ENSG00000143079,	CORTACTIN BINDING 2 CORTBP2
ENSF00000007185	1	ENSG00000180891,	CUE DOMAIN CONTAINING 1
ENSF00000000439	1	ENSG00000048740,	CUG TRIPLET REPEAT RNA BINDING 1 CUG BP1 RNA BINDING BRUNOL 2 DEADENYLATION FACTOR CUG BP EDEN BP
ENSF00000002203	1	ENSG00000150527,	CUTANEOUS T CELL LYMPHOMA ASSOCIATED ANTIGEN CTAGE
ENSF00000004338	1	ENSG00000118217,	CYCLIC AMP DEPENDENT TRANSCRIPTION FACTOR ATF 6 BETA ACTIVATING TRANSCRIPTION FACTOR 6 BETA ATF6 BETA CAMP RESPONSIVE ELEMENT BINDING 1 CAMP RESPONSE ELEMENT BINDING RELATED CREB RP
ENSF00000004080	1	ENSG00000135083,	CYCLIN
ENSF00000006033	1	ENSG00000183035,	CYLICIN CYLICIN MULTIPLE BAND POLYPEPTIDE
ENSF00000009216	1	ENSG00000166265,	CYSTEINE AND TYROSINE RICH 1 PRECURSOR PROLINE RICH DOMAIN CONTAINING
ENSF00000007056	1	ENSG00000054392,	CYSTEINE N PALMITOYLTRANSFERASE HHAT EC_2.3.1.- HEDGEHOG ACYLTRANSFERASE SKINNY HEDGEHOG
ENSF00000005016	1	ENSG00000204116,	CYSTEINE RICH HYDROPHOBIC DOMAIN 1 BRAIN X LINKED
ENSF00000004778	1	ENSG00000150938,	CYSTEINE RICH MOTOR NEURON 1 PRECURSOR CRIM 1
ENSF00000001899	1	ENSG00000110619,	CYSTEINYL TRNA SYNTHETASE EC_6.1.1.16 CYSTEINE TRNA LIGASE CYSRS
ENSF00000001811	1	ENSG00000071967,	CYTOCHROME B561 CYTOCHROME B 561
ENSF00000007956	1	ENSG00000170516,	CYTOCHROME C OXIDASE POLYPEPTIDE MITOCHONDRIAL PRECURSOR EC_1.9.3.1
ENSF00000003668	1	ENSG00000178741,	CYTOCHROME C OXIDASE SUBUNIT 5A MITOCHONDRIAL PRECURSOR EC_1.9.3.1 CYTOCHROME C OXIDASE POLYPEPTIDE VA
ENSF00000007879	1	ENSG00000146233,	CYTOCHROME P450 39A1 EC_1.14.13.99 24 HYDROXYCHOLESTEROL 7 ALPHA HYDROXYLASE OXYSTEROL 7 ALPHA HYDROXYLASE
ENSF00000001331	1	ENSG00000172817,	CYTOCHROME P450 7 ALPHA 7 ALPHA HYDROXYLASE
ENSF00000011024	1	ENSG00000109684,	CYTOKINE DEPENDENT HEMATOPOIETIC CELL LINKER
ENSF00000001392	1	ENSG00000158560,	CYTOPLASMIC DYNEIN 1 INTERMEDIATE CHAIN 2 DYNEIN INTERMEDIATE CHAIN 2 CYTOSOLIC DH IC 2 CYTOPLASMIC DYNEIN INTERMEDIATE CHAIN 2
ENSF00000003549	1	ENSG00000185013,	CYTOSOLIC 5' NUCLEOTIDASE 1B EC_3.1.3.5 CYTOSOLIC 5' NUCLEOTIDASE IB CN1B CN IB AUTOIMMUNE INFERTILITY RELATED
ENSF00000001098	1	ENSG00000151413,	CYTOSOLIC FE S CLUSTER ASSEMBLING FACTOR NUCLEOTIDE BINDING 35
ENSF00000000820	1	ENSG00000105499,	CYTOSOLIC PHOSPHOLIPASE A2 CPLA2 PHOSPHOLIPASE A2 GROUP IVA [INCLUDES: PHOSPHOLIPASE A2 EC_3.1.1.4 PHOSPHATIDYLCHOLINE 2 ACYLHYDROLASE ; LYSOPHOSPHOLIPASE EC_3.1.1.- 5 ]
ENSF00000002270	1	ENSG00000128487,	CYTOSPIN A SPECC1
ENSF00000014474	1	ENSG00000182346,	D AMINO ACID OXIDASE ACTIVATOR G72
ENSF00000004818	1	ENSG00000125821,	D TYROSYL TRNA TYR DEACYLASE EC_3.1.-.-
ENSF00000006100	1	ENSG00000178177,	DAYS CDNA
ENSF00000000992	1	ENSG00000109184,	DCN1 DEFECTIVE IN CULLIN NEDDYLATION 1 DCUN1 DOMAIN CONTAINING
ENSF00000008799	1	ENSG00000163331,	DEATH ASSOCIATED 1
ENSF00000010104	1	ENSG00000112977,	DEATH ASSOCIATED 1 DAP 1
ENSF00000003517	1	ENSG00000172795,	DECAPPING ENZYME 2 EC 3
ENSF00000005524	1	ENSG00000164494,	DECAPRENYL DIPHOSPHATE SYNTHASE SUBUNIT 2 EC_2.5.1.- DECAPRENYL PYROPHOSPHATE SYNTHETASE SUBUNIT 2
ENSF00000000469	1	ENSG00000086696,	DEHYDROGENASE
ENSF00000001122	1	ENSG00000166446,	DELTA 3 DELTA 2 COA ISOMERASE
ENSF00000002989	1	ENSG00000055813,	DELTA INTERACTING A COILED COIL DOMAIN CONTAINING 85B
ENSF00000001162	1	ENSG00000174485,	DENN DOMAIN CONTAINING
ENSF00000001472	1	ENSG00000119522,	DENN DOMAIN CONTAINING 1A
ENSF00000034000	1	ENSG00000162701,	DENND1B FRAGMENT
ENSF00000003178	1	ENSG00000024526,	DEP DOMAIN CONTAINING
ENSF00000003539	1	ENSG00000166153,	DEP DOMAIN CONTAINING 4
ENSF00000006990	1	ENSG00000155792,	DEP DOMAIN CONTAINING 6
ENSF00000001210	1	ENSG00000166503,	DERIVED GROWTH FACTOR
ENSF00000000432	1	ENSG00000136267,	DIACYLGLYCEROL KINASE EC_2.7.1.107 DIGLYCERIDE KINASE DGK DAG KINASE
ENSF00000001643	1	ENSG00000110435,	DIHYDROLIPOYLLYSINE RESIDUE ACETYLTRANSFERASE COMPONENT OF PYRUVATE DEHYDROGENASE COMPLEX MITOCHONDRIAL PRECURSOR EC_2.3.1.12 E2 DIHYDROLIPOAMIDE ACETYLTRANSFERASE COMPONENT OF PYRUVATE DEHYDROGENASE COMPLEX PDC
ENSF00000000643	1	ENSG00000157851,	DIHYDROPYRIMIDINASE RELATED DRP COLLAPSIN RESPONSE MEDIATOR CRMP
ENSF00000003911	1	ENSG00000188641,	DIHYDROPYRIMIDINE DEHYDROGENASE [NADP+] EC_1.3.1.2 DPD DHPDHASE DIHYDROURACIL DEHYDROGENASE DIHYDROTHYMINE DEHYDROGENASE
ENSF00000003735	1	ENSG00000116906,	DIHYDROXYACETONE PHOSPHATE ACYLTRANSFERASE EC_2.3.1.42 DHAP AT DAP AT GLYCERONE PHOSPHATE O ACYLTRANSFERASE ACYL COA:DIHYDROXYACETONEPHOSPHATEACYLTRANSFERASE
ENSF00000001378	1	ENSG00000150656,	DIPEPTIDASE CNDP DIPEPTIDASE 1
ENSF00000000936	1	ENSG00000066084,	DISCO INTERACTING 2
ENSF00000006536	1	ENSG00000166479,	DISULFIDE ISOMERASE TXNDC10 PRECURSOR EC_5.3.4.1 THIOREDOXIN DOMAIN CONTAINING 10
ENSF00000006693	1	ENSG00000186976,	DJ 1 BINDING
ENSF00000004989	1	ENSG00000116288,	DJ 1 PARKINSON DISEASE 7 HOMOLOG
ENSF00000003692	1	ENSG00000164331,	DNA BINDING RFXANK REGULATORY FACTOR X SUBUNIT B RFX B ANKYRIN REPEAT 1
ENSF00000003542	1	ENSG00000182568,	DNA BINDING SPECIAL AT RICH SEQUENCE BINDING
ENSF00000004891	1	ENSG00000198924,	DNA CROSS LINK REPAIR
ENSF00000005014	1	ENSG00000121031,	DNA DEPENDENT KINASE CATALYTIC SUBUNIT EC_2.7.11.1 DNA PK CATALYTIC SUBUNIT DNA PKCS
ENSF00000004334	1	ENSG00000113356,	DNA DIRECTED RNA POLYMERASE III SUBUNIT G EC_2.7.7.6 DNA DIRECTED RNA POLYMERASE III 32 KDA POLYPEPTIDE RNA POLYMERASE III C32 SUBUNIT
ENSF00000000056	1	ENSG00000068654,	DNA DIRECTED RNA POLYMERASE LARGEST SUBUNIT EC_2.7.7.6
ENSF00000006476	1	ENSG00000163882,	DNA DIRECTED RNA POLYMERASES I II AND III 17.1 KDA POLYPEPTIDE EC_2.7.7.6 RPB17 RPB8
ENSF00000003426	1	ENSG00000101868,	DNA POLYMERASE ALPHA CATALYTIC SUBUNIT EC_2.7.7.7
ENSF00000001107	1	ENSG00000009413,	DNA POLYMERASE CATALYTIC SUBUNIT EC_2.7.7.7
ENSF00000003785	1	ENSG00000146143,	DNA PRIMASE LARGE SUBUNIT EC_2.7.7.- DNA PRIMASE 58 KDA SUBUNIT P58
ENSF00000003046	1	ENSG00000113522,	DNA REPAIR
ENSF00000004078	1	ENSG00000002016,	DNA REPAIR AND RECOMBINATION
ENSF00000000922	1	ENSG00000197275,	DNA REPAIR AND RECOMBINATION EC_3.6.1.- RAD54 HOMOLOG
ENSF00000001318	1	ENSG00000100206,	DNA REPAIR RAD51 HOMOLOG
ENSF00000009088	1	ENSG00000182185,	DNA REPAIR RAD51 HOMOLOG 2 RAD51 1
ENSF00000007617	1	ENSG00000152422,	DNA REPAIR XRCC4 X RAY REPAIR CROSS COMPLEMENTING 4
ENSF00000007491	1	ENSG00000101003,	DNA REPLICATION COMPLEX GINS PSF1
ENSF00000001875	1	ENSG00000177302,	DNA TOPOISOMERASE 3 EC_5.99.1.2 DNA TOPOISOMERASE III
ENSF00000005190	1	ENSG00000163781,	DNA TOPOISOMERASE II BINDING 1 DNA TOPOISOMERASE IIBETA BINDING 1 TOPBP1
ENSF00000003109	1	ENSG00000138346,	DNA2 HELICASE EC_3.6.1.- DNA REPLICATION ATP DEPENDENT HELICASE HOMOLOG
ENSF00000005192	1	ENSG00000136770,	DNAJ HOMOLOG SUBFAMILY C MEMBER 1 DNAJ HOMOLOG MTJ1
ENSF00000006537	1	ENSG00000108176,	DNAJ HOMOLOG SUBFAMILY C MEMBER 12 J DOMAIN CONTAINING 1
ENSF00000003272	1	ENSG00000102580,	DNAJ HOMOLOG SUBFAMILY C MEMBER 3 INTERFERON INDUCED DOUBLE STRANDED RNA ACTIVATED KINASE INHIBITOR KINASE INHIBITOR P58 KINASE INHIBITOR OF 58 KDA
ENSF00000000678	1	ENSG00000162699,	DNAJ HOMOLOG SUBFAMILY MEMBER
ENSF00000001597	1	ENSG00000083097,	DOPEY
ENSF00000005281	1	ENSG00000133710,	DOUBLE HEADED PROTEASE INHIBITOR SUBMANDIBULAR GLAND
ENSF00000003275	1	ENSG00000204527,	DOUBLE HOMEOBOX
ENSF00000001864	1	ENSG00000040341,	DOUBLE STRANDED RNA BINDING STAUFEN HOMOLOG
ENSF00000001324	1	ENSG00000185736,	DOUBLE STRANDED RNA SPECIFIC EDITASE EC_3.5.-.- DSRNA ADENOSINE DEAMINASE RNA EDITING DEAMINASE RNA EDITING ENZYME
ENSF00000010958	1	ENSG00000186688,	DOUBLECORTIN DOMAIN CONTAINING 1
ENSF00000000996	1	ENSG00000137090,	DOUBLESEX AND MAB 3 RELATED TRANSCRIPTION FACTOR 1
ENSF00000008494	1	ENSG00000170946,	DPH4 HOMOLOG CSL TYPE ZINC FINGER CONTAINING 3
ENSF00000007764	1	ENSG00000169570,	DTW DOMAIN CONTAINING 2
ENSF00000000905	1	ENSG00000113240,	DUAL SPECIFICITY KINASE EC_2.7.12.1 CDC KINASE
ENSF00000001011	1	ENSG00000065559,	DUAL SPECIFICITY MITOGEN ACTIVATED KINASE KINASE EC_2.7.12.2 MAP KINASE KINASE MAPKK MAPK/ERK KINASE
ENSF00000001749	1	ENSG00000079335,	DUAL SPECIFICITY PHOSPHATASE EC_3.1.3.48 EC_3.1.3.- 16 CDC14 CELL DIVISION CYCLE 14 HOMOLOG
ENSF00000003786	1	ENSG00000111266,	DUAL SPECIFICITY PHOSPHATASE EC_3.1.3.48 EC_3.1.3.- 16 PHOSPHATASE
ENSF00000005970	1	ENSG00000141627,	DYMECLIN
ENSF00000005388	1	ENSG00000166847,	DYNACTIN SUBUNIT 5 DYNACTIN SUBUNIT P25
ENSF00000005702	1	ENSG00000122735,	DYNEIN INTERMEDIATE CHAIN 1 AXONEMAL AXONEMAL DYNEIN INTERMEDIATE CHAIN 1
ENSF00000005174	1	ENSG00000173402,	DYSTROGLYCAN PRECURSOR DYSTROPHIN ASSOCIATED GLYCOPROTEIN 1 [CONTAINS: ALPHA DYSTROGLYCAN ALPHA DG ; BETA DYSTROGLYCAN BETA DG ]
ENSF00000007233	1	ENSG00000129518,	E2F ASSOCIATED PHOSPHOPROTEIN EAPP
ENSF00000000933	1	ENSG00000033800,	E3 SUMO LIGASE INHIBITOR OF ACTIVATED STAT
ENSF00000008883	1	ENSG00000156831,	E3 SUMO LIGASE NSE2 EC 6 NON STRUCTURAL MAINTENANCE OF CHROMOSOMES ELEMENT 2 HOMOLOG NON SMC ELEMENT 2 HOMOLOG
ENSF00000008389	1	ENSG00000100814,	E3 UBIQUITIN LIGASE CCNB1IP1 EC_6.3.2.- CYCLIN B1 INTERACTING 1 HUMAN ENHANCER OF INVASION 10
ENSF00000009641	1	ENSG00000198919,	E3 UBIQUITIN LIGASE DZIP3 EC_6.3.2.- DAZ INTERACTING 3
ENSF00000002187	1	ENSG00000101752,	E3 UBIQUITIN LIGASE EC_6.3.2.- MIND BOMB HOMOLOG
ENSF00000005113	1	ENSG00000198961,	E3 UBIQUITIN LIGASE EC_6.3.2.- PRAJA
ENSF00000002271	1	ENSG00000155827,	E3 UBIQUITIN LIGASE EC_6.3.2.- RING FINGER
ENSF00000004452	1	ENSG00000092148,	E3 UBIQUITIN LIGASE HECTD1 HECT DOMAIN CONTAINING 1 E3 LIGASE INHIBIN RECEPTOR EULIR
ENSF00000005427	1	ENSG00000198060,	E3 UBIQUITIN LIGASE MARCH5 EC_6.3.2.- MEMBRANE ASSOCIATED RING FINGER 5 MEMBRANE ASSOCIATED RING CH V MARCH V
ENSF00000006629	1	ENSG00000143207,	E3 UBIQUITIN LIGASE RFWD2 EC_6.3.2.- RING FINGER AND WD REPEAT DOMAIN 2 CONSTITUTIVE PHOTOMORPHOGENESIS 1 HOMOLOG
ENSF00000003437	1	ENSG00000013561,	E3 UBIQUITIN LIGASE RNF14 EC_6.3.2.- RING FINGER 14 ANDROGEN RECEPTOR ASSOCIATED 54 TRIAD2
ENSF00000002149	1	ENSG00000116514,	E3 UBIQUITIN LIGASE RNF19 EC_6.3.2.- RING FINGER 19
ENSF00000001778	1	ENSG00000154447,	E3 UBIQUITIN LIGASE SH3RF2 EC_6.3.2.- SH3 DOMAIN CONTAINING RING FINGER 2
ENSF00000003433	1	ENSG00000146414,	E3 UBIQUITIN LIGASE SHPRH EC_6.3.2.- EC_3.6.-.- 1 SNF2 HISTONE LINKER PHD AND RING FINGER DOMAIN CONTAINING HELICASE
ENSF00000005906	1	ENSG00000011275,	E3 UBIQUITIN LIGASE TRIAD3 EC_6.3.2.- UBIQUITIN CONJUGATING ENZYME 7 INTERACTING 1 TRIAD DOMAIN CONTAINING 3
ENSF00000004008	1	ENSG00000147854,	E3 UBIQUITIN LIGASE UHRF2 EC_6.3.2.- UBIQUITIN PHD AND RING FINGER DOMAIN CONTAINING 2 UBIQUITIN CONTAINING PHD AND RING FINGER DOMAINS 2 NP95 RING FINGER NUCLEAR ZINC FINGER NP97
ENSF00000006549	1	ENSG00000102189,	EARLY ENDOSOME ANTIGEN 1
ENSF00000000179	1	ENSG00000186153,	EC_1.1.1.-
ENSF00000000340	1	ENSG00000119969,	EC_3.6.1.-
ENSF00000001386	1	ENSG00000039123,	EC_3.6.1.-
ENSF00000000671	1	ENSG00000165521,	ECHINODERM MICROTUBULE ASSOCIATED
ENSF00000004324	1	ENSG00000114346,	ECT2 EPITHELIAL CELL TRANSFORMING SEQUENCE 2 ONCOGENE
ENSF00000007454	1	ENSG00000158813,	ECTODYSPLASIN A [CONTAINS: ECTODYSPLASIN A MEMBRANE FORM; ECTODYSPLASIN A SECRETED FORM]
ENSF00000009562	1	ENSG00000186197,	ECTODYSPLASIN A RECEPTOR ASSOCIATED ADAPTER EDAR ASSOCIATED DEATH DOMAIN CRINKLED
ENSF00000001674	1	ENSG00000197586,	ECTONUCLEOSIDE TRIPHOSPHATE DIPHOSPHOHYDROLASE EC_3.6.1.6 NTPDASE CD39 ANTIGEN
ENSF00000002500	1	ENSG00000197217,	ECTONUCLEOSIDE TRIPHOSPHATE DIPHOSPHOHYDROLASE NTPDASE LYSOSOMAL APYRASE
ENSF00000004657	1	ENSG00000130038,	EF HAND CALCIUM BINDING DOMAIN CONTAINING
ENSF00000006174	1	ENSG00000034239,	EF HAND CALCIUM BINDING DOMAIN CONTAINING 1
ENSF00000002684	1	ENSG00000096093,	EF HAND DOMAIN CONTAINING FAMILY MEMBER C2
ENSF00000004328	1	ENSG00000115468,	EF HAND DOMAIN CONTAINING SWIPROSIN
ENSF00000002934	1	ENSG00000132294,	EFR3
ENSF00000000619	1	ENSG00000162374,	ELAV HU ANTIGEN
ENSF00000003880	1	ENSG00000140374,	ELECTRON TRANSFER FLAVOPROTEIN SUBUNIT ALPHA MITOCHONDRIAL PRECURSOR ALPHA ETF
ENSF00000001617	1	ENSG00000082805,	ELKS/RAB6 INTERACTING/CAST FAMILY MEMBER 1 RAB6 INTERACTING 2 ERC 1
ENSF00000000023	1	ENSG00000101210,	ELONGATION FACTOR 1 ALPHA EF 1 ALPHA
ENSF00000001149	1	ENSG00000171427,	ELONGATION FACTOR 1 EF 1
ENSF00000000259	1	ENSG00000140598,	ELONGATION FACTOR 2 EF 2
ENSF00000000540	1	ENSG00000164181,	ELONGATION OF VERY LONG CHAIN FATTY ACIDS
ENSF00000006168	1	ENSG00000158636,	EMSY
ENSF00000001700	1	ENSG00000154380,	ENA/VASP ENA/VASODILATOR STIMULATED PHOSPHOPROTEIN
ENSF00000010292	1	ENSG00000164035,	ENDOMUCIN PRECURSOR
ENSF00000003627	1	ENSG00000087502,	ENDOPLASMIC RETICULUM GOLGI INTERMEDIATE COMPARTMENT 2
ENSF00000000294	1	ENSG00000142606,	ENDOTHELIN CONVERTING ENZYME
ENSF00000001521	1	ENSG00000155849,	ENGULFMENT AND CELL MOTILITY CED 12 HOMOLOG
ENSF00000000508	1	ENSG00000196781,	ENHANCER
ENSF00000005042	1	ENSG00000145293,	ENOLASE PHOSPHATASE E1 EC_3.1.3.77 2 3 DIKETO 5 METHYLTHIO 1 PHOSPHOPENTANE PHOSPHATASE MASA HOMOLOG
ENSF00000004477	1	ENSG00000093144,	ENOYL COA HYDRATASE DOMAIN CONTAINING 1
ENSF00000000910	1	ENSG00000148090,	ENOYL COA HYDRATASE MITOCHONDRIAL PRECURSOR EC_4.2.1.17 SHORT CHAIN ENOYL COA HYDRATASE SCEH ENOYL COA HYDRATASE 1
ENSF00000000874	1	ENSG00000066248,	EPHEXIN 1 EPH INTERACTING EXCHANGE NEURONAL GUANINE NUCLEOTIDE EXCHANGE FACTOR
ENSF00000001283	1	ENSG00000184349,	EPHRIN PRECURSOR EPH RELATED RECEPTOR TYROSINE KINASE LIGAND LERK
ENSF00000001436	1	ENSG00000151491,	EPIDERMAL GROWTH FACTOR RECEPTOR KINASE SUBSTRATE 8 EPIDERMAL GROWTH FACTOR RECEPTOR PATHWAY SUBSTRATE 8 RELATED EPS8
ENSF00000001697	1	ENSG00000204580,	EPITHELIAL DISCOIDIN DOMAIN CONTAINING RECEPTOR 1 PRECURSOR EC_2.7.10.1 EPITHELIAL DISCOIDIN DOMAIN RECEPTOR 1 TYROSINE KINASE DDR DISCOIDIN RECEPTOR TYROSINE KINASE TYROSINE KINASE CAK CELL ADHESION KINASE TYROSINE KINASE CD167A ANTIGEN
ENSF00000002081	1	ENSG00000134531,	EPITHELIAL MEMBRANE EMP
ENSF00000001936	1	ENSG00000136240,	ER LUMEN RETAINING RECEPTOR KDEL RECEPTOR KDEL ENDOPLASMIC RETICULUM RETENTION RECEPTOR
ENSF00000003933	1	ENSG00000074695,	ERGIC 53 PRECURSOR ER GOLGI INTERMEDIATE COMPARTMENT 53 KDA LECTIN MANNOSE BINDING 1
ENSF00000002371	1	ENSG00000086619,	ERO1 PRECURSOR EC_1.8.4.- ENDOPLASMIC OXIDOREDUCTIN 1
ENSF00000008912	1	ENSG00000173809,	ES CELL ASSOCIATED TRANSCRIPT 8
ENSF00000001014	1	ENSG00000149084,	ESTRADIOL 17 BETA DEHYDROGENASE 12 EC_1.1.1.62 17 BETA HSD 12 17 BETA HYDROXYSTEROID DEHYDROGENASE 12
ENSF00000000584	1	ENSG00000091831,	ESTROGEN RECEPTOR ER ESTRADIOL RECEPTOR ER ALPHA
ENSF00000001634	1	ENSG00000171656,	ETS TRANSLOCATION VARIANT
ENSF00000005063	1	ENSG00000134001,	EUKARYOTIC TRANSLATION INITIATION FACTOR 2 SUBUNIT 1 EUKARYOTIC TRANSLATION INITIATION FACTOR 2 SUBUNIT ALPHA EIF 2 ALPHA EIF 2ALPHA EIF 2A
ENSF00000000598	1	ENSG00000126070,	EUKARYOTIC TRANSLATION INITIATION FACTOR 2C EIF2C EIF 2C ARGONAUTE
ENSF00000000908	1	ENSG00000075151,	EUKARYOTIC TRANSLATION INITIATION FACTOR 4 GAMMA EIF 4 GAMMA EIF 4G
ENSF00000002924	1	ENSG00000158417,	EUKARYOTIC TRANSLATION INITIATION FACTOR 5B EIF 5B TRANSLATION INITIATION FACTOR IF 2
ENSF00000009679	1	ENSG00000143971,	EWING'S TUMOR ASSOCIATED ANTIGEN 1
ENSF00000004580	1	ENSG00000090989,	EXOCYST COMPLEX COMPONENT 1 EXOCYST COMPLEX COMPONENT SEC3
ENSF00000005352	1	ENSG00000112685,	EXOCYST COMPLEX COMPONENT 2 EXOCYST COMPLEX COMPONENT SEC5
ENSF00000004764	1	ENSG00000131558,	EXOCYST COMPLEX COMPONENT 4 EXOCYST COMPLEX COMPONENT SEC8
ENSF00000000985	1	ENSG00000144535,	EXOSOME COMPLEX EXONUCLEASE RRP44 EC_3.1.13.- RIBOSOMAL RNA PROCESSING 44 DIS3
ENSF00000002605	1	ENSG00000204764,	EXPORTIN 7
ENSF00000001080	1	ENSG00000137573,	EXTRACELLULAR SULFATASE SULF PRECURSOR EC_3.1.6.-
ENSF00000000589	1	ENSG00000147065,	EZRIN 2
ENSF00000001413	1	ENSG00000116489,	F ACTIN CAPPING SUBUNIT ALPHA 2 CAPZ ALPHA 2
ENSF00000003094	1	ENSG00000077549,	F ACTIN CAPPING SUBUNIT BETA
ENSF00000001165	1	ENSG00000161241,	F BOX ONLY
ENSF00000005561	1	ENSG00000203735,	F BOX ONLY 16
ENSF00000006452	1	ENSG00000134452,	F BOX ONLY 18 EC_3.6.1.- F BOX DNA HELICASE 1
ENSF00000007913	1	ENSG00000153832,	F BOX ONLY 36
ENSF00000007199	1	ENSG00000037637,	F BOX ONLY 42
ENSF00000007120	1	ENSG00000161040,	F BOX/LRR REPEAT 13 F BOX AND LEUCINE RICH REPEAT 13
ENSF00000007991	1	ENSG00000145743,	F BOX/LRR REPEAT 17 F BOX AND LEUCINE RICH REPEAT 17 F BOX ONLY 13 FRAGMENT
ENSF00000007323	1	ENSG00000118564,	F BOX/LRR REPEAT 5 F BOX AND LEUCINE RICH REPEAT 5
ENSF00000005040	1	ENSG00000164049,	F BOX/WD REPEAT 12 F BOX AND WD 40 DOMAIN 12 F BOX ONLY 35
ENSF00000005935	1	ENSG00000107829,	F BOX/WD REPEAT 4 F BOX AND WD 40 DOMAIN 4
ENSF00000009106	1	ENSG00000174989,	F BOX/WD REPEAT 8 F BOX AND WD 40 DOMAIN 8
ENSF00000001588	1	ENSG00000108924,	FACTOR
ENSF00000012371	1	ENSG00000138161,	FAM24B PRECURSOR
ENSF00000006106	1	ENSG00000147874,	FAM29A
ENSF00000004689	1	ENSG00000141441,	FAM59A
ENSF00000004421	1	ENSG00000154511,	FAM69A
ENSF00000001889	1	ENSG00000188580,	FAM77C
ENSF00000004993	1	ENSG00000188001,	FAM79A
ENSF00000001329	1	ENSG00000136492,	FANCONI ANEMIA GROUP J EC_3.6.1.- ATP DEPENDENT RNA HELICASE BRIP1 FACJ BRCA1 INTERACTING C TERMINAL HELICASE 1 BRCA1 INTERACTING 1 BRCA1 ASSOCIATED C TERMINAL HELICASE 1
ENSF00000004295	1	ENSG00000125954,	FARNESYLTRANSFERASE SUBUNIT BETA EC_2.5.1.58 CAAX FARNESYLTRANSFERASE SUBUNIT BETA RAS PROTEINS PRENYLTRANSFERASE FTASE BETA
ENSF00000003675	1	ENSG00000168522,	FARNESYLTRANSFERASE/GERANYLGERANYLTRANSFERASE TYPE I ALPHA SUBUNIT EC_2.5.1.58 EC_2.5.1.- 59 CAAX FARNESYLTRANSFERASE ALPHA SUBUNIT RAS PROTEINS PRENYLTRANSFERASE ALPHA FTASE ALPHA TYPE I GERANYL GERANYLTRANSFERASE ALPHA SUBUNIT GGTASE I ALPHA
ENSF00000005116	1	ENSG00000185104,	FAS ASSOCIATED FACTOR 1 FAF1
ENSF00000008749	1	ENSG00000140718,	FATSO FAT MASS AND OBESITY ASSOCIATED
ENSF00000003405	1	ENSG00000137478,	FCH AND DOUBLE SH3 DOMAINS 2 SH3 MULTIPLE DOMAINS 3
ENSF00000000472	1	ENSG00000138119,	FER 1
ENSF00000004938	1	ENSG00000139926,	FERM DOMAIN CONTAINING
ENSF00000001623	1	ENSG00000152767,	FERM RHOGEF AND PLECKSTRIN DOMAIN CONTAINING 2 FERM DOMAIN INCLUDING RHOGEF FIR
ENSF00000001956	1	ENSG00000134775,	FH1/FH2 DOMAIN CONTAINING 1 FORMIN HOMOLOG OVEREXPRESSED IN SPLEEN 1 FHOS FORMIN HOMOLOGY 2 DOMAIN CONTAINING 1
ENSF00000007192	1	ENSG00000203780,	FIBRONECTIN TYPE 3 AND ANKYRIN REPEAT DOMAINS 1
ENSF00000008701	1	ENSG00000147324,	FIBROUS HISTIOCYTOMA AMPLIFIED SEQUENCE 1
ENSF00000009148	1	ENSG00000150667,	FIBROUS SHEATH INTERACTING 1
ENSF00000000778	1	ENSG00000115380,	FIBULIN PRECURSOR
ENSF00000001867	1	ENSG00000169641,	FILAMIN A INTERACTING 1 FILIP
ENSF00000015787	1	ENSG00000163257,	FIS CHROMOSOME 4 OPEN READING FRAME 30
ENSF00000001308	1	ENSG00000169398,	FOCAL ADHESION KINASE 1 EC_2.7.10.2 FADK 1 PP125FAK
ENSF00000004987	1	ENSG00000163430,	FOLLISTATIN RELATED 1 PRECURSOR FOLLISTATIN 1
ENSF00000002659	1	ENSG00000168843,	FOLLISTATIN RELATED PRECURSOR FOLLISTATIN
ENSF00000002249	1	ENSG00000198815,	FORKHEAD BOX
ENSF00000001143	1	ENSG00000157827,	FORMIN 1 FORMIN
ENSF00000001166	1	ENSG00000187239,	FORMIN BINDING 1
ENSF00000000959	1	ENSG00000112214,	FOUR AND A HALF LIM DOMAINS FHL SKELETAL MUSCLE LIM SLIM
ENSF00000011662	1	ENSG00000176988,	FRAGILE X MENTAL RETARDATION 1 NEIGHBOR SAR 35
ENSF00000064227	1	ENSG00000140009,	FULL LENGTH CS0DA005YA22 OF NEUROBLASTOMA OF HOMO SAPIENS HUMAN FRAGMENT
ENSF00000002811	1	ENSG00000165775,	FUN14 DOMAIN CONTAINING 1
ENSF00000007377	1	ENSG00000082074,	FYN BINDING FYN T BINDING FYB 120/130 P120/P130 SLP 76 ASSOCIATED PHOSPHOPROTEIN SLAP 130 ADHESION AND DEGRANULATION PROMOTING ADAPTOR ADAP
ENSF00000005187	1	ENSG00000171402,	G ANTIGEN
ENSF00000005459	1	ENSG00000164199,	G COUPLED RECEPTOR 98 PRECURSOR MONOGENIC AUDIOGENIC SEIZURE SUSCEPTIBILITY 1 VERY LARGE G COUPLED RECEPTOR 1
ENSF00000000564	1	ENSG00000198873,	G COUPLED RECEPTOR KINASE EC_2.7.11.16 G COUPLED RECEPTOR KINASE
ENSF00000006069	1	ENSG00000154727,	GA BINDING ALPHA CHAIN GABP SUBUNIT ALPHA
ENSF00000003113	1	ENSG00000156958,	GALACTOKINASE EC_2.7.1.6 GALACTOSE KINASE
ENSF00000001658	1	ENSG00000136928,	GAMMA AMINOBUTYRIC ACID TYPE B RECEPTOR SUBUNIT 2 PRECURSOR GABA B RECEPTOR 2 GABA B R2 GB2 GABABR2 G COUPLED RECEPTOR 51
ENSF00000006072	1	ENSG00000196505,	GANGLIOSIDE INDUCED DIFFERENTIATION ASSOCIATED
ENSF00000000532	1	ENSG00000170289,	GATED CATION CHANNEL CNG CHANNEL CYCLIC NUCLEOTIDE GATED CHANNEL PHOTORECEPTOR CGMP GATED CHANNEL SUBUNIT
ENSF00000004646	1	ENSG00000112699,	GDP MANNOSE 4 6 DEHYDRATASE EC_4.2.1.47 GDP D MANNOSE DEHYDRATASE GMD
ENSF00000001755	1	ENSG00000137962,	GEM INTERACTING GMIP
ENSF00000002472	1	ENSG00000125107,	GENERAL NEGATIVE REGULATOR OF TRANSCRIPTION SUBUNIT 1
ENSF00000002501	1	ENSG00000171723,	GEPHYRIN
ENSF00000003555	1	ENSG00000087338,	GERM CELL LESS
ENSF00000002591	1	ENSG00000106415,	GLUCOCORTICOID INDUCED TRANSCRIPT 1
ENSF00000002379	1	ENSG00000100852,	GLUCOCORTICOID RECEPTOR DNA BINDING FACTOR 1 GAP P190
ENSF00000005193	1	ENSG00000145990,	GLUCOSE FRUCTOSE OXIDOREDUCTASE DOMAIN CONTAINING PRECURSOR EC 1
ENSF00000000459	1	ENSG00000164418,	GLUTAMATE RECEPTOR IONOTROPIC KAINATE PRECURSOR GLUTAMATE RECEPTOR
ENSF00000004428	1	ENSG00000172890,	GLUTAMINE DEPENDENT NAD + SYNTHETASE EC_6.3.5.1 NAD + SYNTHASE [GLUTAMINE HYDROLYZING] NAD + SYNTHETASE 1
ENSF00000000397	1	ENSG00000163810,	GLUTAMINE GAMMA GLUTAMYLTRANSFERASE EC_2.3.2.13 TRANSGLUTAMINASE TGASE TG TRANSGLUTAMINASE
ENSF00000002168	1	ENSG00000065621,	GLUTATHIONE TRANSFERASE OMEGA 1 EC_2.5.1.18 GSTO 1 1
ENSF00000004545	1	ENSG00000125772,	GLYCEROPHOSPHODIESTER PHOSPHODIESTERASE 5 EC_3.1.-.-
ENSF00000000342	1	ENSG00000109738,	GLYCINE RECEPTOR SUBUNIT PRECURSOR
ENSF00000001503	1	ENSG00000082701,	GLYCOGEN SYNTHASE KINASE 3 EC_2.7.11.26 GSK 3
ENSF00000003350	1	ENSG00000133424,	GLYCOSYLTRANSFERASE LARGE2 EC_2.4.-.- GLYCOSYLTRANSFERASE 1B
ENSF00000003431	1	ENSG00000106105,	GLYCYL TRNA SYNTHETASE EC_6.1.1.14 GLYCINE TRNA LIGASE GLYRS
ENSF00000004855	1	ENSG00000090863,	GOLGI APPARATUS 1 PRECURSOR GOLGI SIALOGLYCOPROTEIN MG 160 E SELECTIN LIGAND 1 ESL 1
ENSF00000003750	1	ENSG00000108587,	GOLGI SNAP RECEPTOR COMPLEX MEMBER 1.28 KDA GOLGI SNARE 28 KDA CIS GOLGI SNARE P28 GOS 28
ENSF00000006249	1	ENSG00000108433,	GOLGI SNAP RECEPTOR COMPLEX MEMBER 2.27 KDA GOLGI SNARE MEMBRIN
ENSF00000005597	1	ENSG00000136935,	GOLGIN SUBFAMILY A MEMBER 1 GOLGIN 97
ENSF00000002682	1	ENSG00000144674,	GOLGIN SUBFAMILY A MEMBER 4 1
ENSF00000006402	1	ENSG00000066455,	GOLGIN SUBFAMILY A MEMBER 5 GOLGIN 84
ENSF00000002753	1	ENSG00000116580,	GON 4 GON 4 HOMOLOG
ENSF00000005240	1	ENSG00000113163,	GOODPASTURE ANTIGEN BINDING EC_2.7.11.9 GPBP COLLAGEN TYPE IV ALPHA 3 BINDING STAR RELATED LIPID TRANSFER 11 STARD11 START DOMAIN CONTAINING 11
ENSF00000003392	1	ENSG00000142892,	GPI ANCHOR TRANSAMIDASE PRECURSOR EC 3 GPI TRANSAMIDASE PHOSPHATIDYLINOSITOL GLYCAN BIOSYNTHESIS CLASS K PIG K
ENSF00000003734	1	ENSG00000197563,	GPI ETHANOLAMINE PHOSPHATE TRANSFERASE 1 EC 2
ENSF00000004028	1	ENSG00000101464,	GPI TRANSAMIDASE COMPONENT PIG U PHOSPHATIDYLINOSITOL GLYCAN BIOSYNTHESIS CLASS U CELL DIVISION CYCLE 91 1 CDC91 1
ENSF00000003923	1	ENSG00000155324,	GRAM DOMAIN CONTAINING 3
ENSF00000002291	1	ENSG00000109458,	GRB2 ASSOCIATED BINDING GRB2 ASSOCIATED BINDER
ENSF00000006280	1	ENSG00000180875,	GREMLIN 1 PRECURSOR CYSTEINE KNOT SUPERFAMILY 1 BMP ANTAGONIST 1
ENSF00000006458	1	ENSG00000007237,	GROWTH ARREST SPECIFIC 7 GAS 7
ENSF00000001679	1	ENSG00000115290,	GROWTH FACTOR RECEPTOR BOUND
ENSF00000002060	1	ENSG00000177885,	GROWTH FACTOR RECEPTOR BOUND 2 ADAPTER GRB2 SH2/SH3 ADAPTER GRB2
ENSF00000005852	1	ENSG00000166024,	GROWTH INHIBITION AND DIFFERENTIATION RELATED 88
ENSF00000002796	1	ENSG00000138430,	GTP BINDING
ENSF00000003013	1	ENSG00000131979,	GTP CYCLOHYDROLASE I EC_3.5.4.16 GTP CH I
ENSF00000001728	1	ENSG00000188559,	GTPASE ACTIVATING DOMAIN 1 GAP RELATED INTERACTING PARTNER TO E12 GRIPE TUBERIN 1
ENSF00000005477	1	ENSG00000136895,	GTPASE ACTIVATING DOMAIN 3
ENSF00000001226	1	ENSG00000141404,	GUANINE NUCLEOTIDE BINDING G S SUBUNIT ALPHA ADENYLATE CYCLASE STIMULATING G ALPHA
ENSF00000000213	1	ENSG00000065135,	GUANINE NUCLEOTIDE BINDING SUBUNIT
ENSF00000001000	1	ENSG00000053524,	GUANINE NUCLEOTIDE EXCHANGE FACTOR DBS DBL'S BIG SISTER MCF2 TRANSFORMING SEQUENCE
ENSF00000002402	1	ENSG00000113319,	GUANINE NUCLEOTIDE RELEASING GNRP RAS SPECIFIC NUCLEOTIDE EXCHANGE FACTOR CDC25
ENSF00000000800	1	ENSG00000162645,	GUANYLATE BINDING GTP BINDING GUANINE NUCLEOTIDE BINDING GBP
ENSF00000002877	1	ENSG00000164683,	HAIRY/ENHANCER OF SPLIT RELATED WITH YRPW MOTIF HAIRY AND ENHANCER OF SPLIT RELATED
ENSF00000010229	1	ENSG00000187105,	HEAT REPEAT CONTAINING 4
ENSF00000001108	1	ENSG00000170606,	HEAT SHOCK
ENSF00000009386	1	ENSG00000160207,	HEAT SHOCK FACTOR 2 BINDING
ENSF00000000994	1	ENSG00000112249,	HELICASE EC_3.6.1.-
ENSF00000003390	1	ENSG00000107290,	HELICASE EC_3.6.1.-
ENSF00000001664	1	ENSG00000073146,	HELICASE EC_3.6.1.- MOLONEY LEUKEMIA VIRUS 10
ENSF00000007238	1	ENSG00000013583,	HEME BINDING 1
ENSF00000000950	1	ENSG00000182601,	HEPARAN SULFATE GLUCOSAMINE 3 O SULFOTRANSFERASE HEPARAN SULFATE D GLUCOSAMINYL 3 O SULFOTRANSFERASE HEPARAN SULFATE 3 O SULFOTRANSFERASE
ENSF00000003634	1	ENSG00000172987,	HEPARANASE PRECURSOR EC_3.2.-.- ENDO GLUCORONIDASE [CONTAINS: HEPARANASE 8 KDA SUBUNIT; HEPARANASE 50 KDA SUBUNIT]
ENSF00000000445	1	ENSG00000105976,	HEPATOCYTE GROWTH FACTOR RECEPTOR PRECURSOR EC_2.7.10.1 HGF RECEPTOR SCATTER FACTOR RECEPTOR SF RECEPTOR HGF/SF RECEPTOR MET PROTO ONCOGENE TYROSINE KINASE C MET
ENSF00000014615	1	ENSG00000188211,	HERV H_3Q26 PROVIRUS ANCESTRAL GAG POLYPROTEIN GAG POLYPROTEIN
ENSF00000001145	1	ENSG00000184672,	HETEROGENEOUS NUCLEAR C HNRNP C
ENSF00000001293	1	ENSG00000132463,	HETEROGENEOUS NUCLEAR RIBONUCLEOPROTEIN HNRNP
ENSF00000000525	1	ENSG00000156650,	HISTONE ACETYLTRANSFERASE EC_2.3.1.48
ENSF00000003870	1	ENSG00000128708,	HISTONE ACETYLTRANSFERASE TYPE B CATALYTIC SUBUNIT EC_2.3.1.48
ENSF00000001744	1	ENSG00000162521,	HISTONE ACETYLTRANSFERASE TYPE B SUBUNIT 2
ENSF00000000734	1	ENSG00000147099,	HISTONE DEACETYLASE
ENSF00000006345	1	ENSG00000136715,	HISTONE DEACETYLASE COMPLEX SUBUNIT KDA SIN3 ASSOCIATED POLYPEPTIDE SIN3 ASSOCIATED POLYPEPTIDE P130
ENSF00000000805	1	ENSG00000109685,	HISTONE LYSINE N METHYLTRANSFERASE H3 LYSINE 36 SPECIFIC EC_2.1.1.43 SET DOMAIN CONTAINING 2
ENSF00000006315	1	ENSG00000181555,	HISTONE LYSINE N METHYLTRANSFERASE SETD2 EC_2.1.1.43 SET DOMAIN CONTAINING 2 HSET2 HUNTINGTIN INTERACTING HYPB HUNTINGTIN YEAST PARTNER B HUNTINGTIN INTERACTING 1 HIF 1 P231HBP
ENSF00000006373	1	ENSG00000163950,	HISTONE RNA HAIRPIN BINDING HISTONE STEM LOOP BINDING
ENSF00000007651	1	ENSG00000117174,	HIT TYPE ZINC FINGER CONTAINING
ENSF00000004112	1	ENSG00000114439,	HMG BOX TRANSCRIPTION FACTOR BBX BOBBY SOX HOMOLOG HMG BOX CONTAINING 2
ENSF00000000524	1	ENSG00000180318,	HOMEOBOX
ENSF00000004690	1	ENSG00000147421,	HOMEOBOX CONTAINING 1
ENSF00000001631	1	ENSG00000160967,	HOMEOBOX CUT
ENSF00000000579	1	ENSG00000110422,	HOMEODOMAIN INTERACTING KINASE EC_2.7.11.1
ENSF00000001990	1	ENSG00000116793,	HOMEODOMAIN TRANSCRIPTION FACTOR
ENSF00000003548	1	ENSG00000176635,	HORMA DOMAIN CONTAINING
ENSF00000004001	1	ENSG00000100380,	HSC70 INTERACTING HIP ST13 FA
ENSF00000001486	1	ENSG00000182606,	HUNTINGTIN ASSOCIATED 1 HAP 1
ENSF00000004959	1	ENSG00000197386,	HUNTINGTIN HUNTINGTON DISEASE HD
ENSF00000001781	1	ENSG00000157423,	HYDROCEPHALUS INDUCING
ENSF00000001892	1	ENSG00000099256,	HYPOXANTHINE GUANINE PHOSPHORIBOSYLTRANSFERASE EC_2.4.2.8 HGPRT HGPRTASE
ENSF00000007774	1	ENSG00000134049,	IMMEDIATE EARLY RESPONSE 3 INTERACTING 1
ENSF00000005432	1	ENSG00000145103,	IMMUNOGLOBULIN DOMAIN CONTAINING RECEPTOR 1 PRECURSOR
ENSF00000005538	1	ENSG00000089289,	IMMUNOGLOBULIN BINDING 1 CD79A BINDING 1 SIGNAL TRANSDUCTION MOLECULE ALPHA 4
ENSF00000002216	1	ENSG00000104723,	IMPLANTATION ASSOCIATED PRECURSOR
ENSF00000003584	1	ENSG00000086200,	IMPORTIN 11 IMP11 RAN BINDING 11 RANBP11
ENSF00000003699	1	ENSG00000172673,	INDUCED BY CONTACT TO BASEMENT MEMBRANE 1 ICB 1
ENSF00000002188	1	ENSG00000107566,	INHIBITOR OF NUCLEAR FACTOR KAPPA B KINASE SUBUNIT ALPHA EC_2.7.11.10 I KAPPA B KINASE ALPHA IKBKA IKK ALPHA IKK A IKAPPAB KINASE CONSERVED HELIX LOOP HELIX UBIQUITOUS KINASE NUCLEAR FACTOR NF KAPPA B INHIBITOR KINASE ALPHA NFKBIKA
ENSF00000003171	1	ENSG00000183735,	INHIBITOR OF NUCLEAR FACTOR KAPPA B KINASE SUBUNIT EPSILON EC_2.7.11.10 I KAPPA B KINASE EPSILON IKBKE IKK EPSILON IKK E INDUCIBLE I KAPPA B KINASE IKK I
ENSF00000008625	1	ENSG00000174106,	INNER NUCLEAR MEMBRANE MAN1 LEM DOMAIN CONTAINING 3
ENSF00000007424	1	ENSG00000151151,	INOSITOL POLYPHOSPHATE MULTIKINASE EC_2.7.1.151 INOSITOL 1 3 4 6 TETRAKISPHOSPHATE 5 KINASE
ENSF00000002040	1	ENSG00000143772,	INOSITOL TRISPHOSPHATE 3 KINASE EC_2.7.1.127 INOSITOL 1 4 5 TRISPHOSPHATE 3 KINASE IP3K IP3 3 KINASE
ENSF00000000765	1	ENSG00000141753,	INSULIN GROWTH FACTOR BINDING PRECURSOR IGFBP IBP IGF BINDING
ENSF00000000969	1	ENSG00000017427,	INSULIN GROWTH FACTOR PRECURSOR IGF
ENSF00000007227	1	ENSG00000188624,	INSULIN GROWTH FACTOR FAMILY MEMBER PRECURSOR
ENSF00000004802	1	ENSG00000116729,	INTEGRAL MEMBRANE GPR177 PRECURSOR WNTLESS HOMOLOG
ENSF00000008111	1	ENSG00000152749,	INTEGRAL MEMBRANE GPR180 PRECURSOR
ENSF00000005536	1	ENSG00000149262,	INTEGRATOR COMPLEX SUBUNIT 4 INT4
ENSF00000002213	1	ENSG00000102786,	INTEGRATOR COMPLEX SUBUNIT 6 INT6
ENSF00000005571	1	ENSG00000143493,	INTEGRATOR COMPLEX SUBUNIT 7 INT7
ENSF00000005394	1	ENSG00000164941,	INTEGRATOR COMPLEX SUBUNIT 8 INT8
ENSF00000000545	1	ENSG00000115232,	INTEGRIN ALPHA PRECURSOR [CONTAINS: INTEGRIN ALPHA HEAVY CHAIN; INTEGRIN ALPHA LIGHT CHAIN]
ENSF00000000417	1	ENSG00000164171,	INTEGRIN ALPHA PRECURSOR GLYCOPROTEIN ALPHA CHAIN ANTIGEN
ENSF00000002337	1	ENSG00000137959,	INTERFERON INDUCED 44 P44
ENSF00000006409	1	ENSG00000198001,	INTERLEUKIN 1 RECEPTOR ASSOCIATED KINASE 4 EC_2.7.11.1 IRAK 4
ENSF00000002241	1	ENSG00000090376,	INTERLEUKIN 1 RECEPTOR ASSOCIATED KINASE IRAK
ENSF00000007250	1	ENSG00000131724,	INTERLEUKIN 13 RECEPTOR ALPHA 1 CHAIN PRECURSOR IL 13R ALPHA 1 IL 13RA 1 C ANTIGEN
ENSF00000007683	1	ENSG00000144730,	INTERLEUKIN 17 RECEPTOR D PRECURSOR IL 17 RECEPTOR D IL 17RD INTERLEUKIN 17D RECEPTOR IL 17D RECEPTOR INTERLEUKIN 17 RECEPTOR SEF HOMOLOG
ENSF00000010514	1	ENSG00000137033,	INTERLEUKIN 33 PRECURSOR IL 33
ENSF00000002616	1	ENSG00000134352,	INTERLEUKIN 6 RECEPTOR SUBUNIT BETA PRECURSOR IL 6R BETA INTERLEUKIN 6 SIGNAL TRANSDUCER MEMBRANE GLYCOPROTEIN 130 GP130 ONCOSTATIN M RECEPTOR ALPHA SUBUNIT CD130 ANTIGEN
ENSF00000007421	1	ENSG00000168685,	INTERLEUKIN 7 RECEPTOR ALPHA CHAIN PRECURSOR IL 7R ALPHA CD127 ANTIGEN
ENSF00000002095	1	ENSG00000081148,	INTERPHOTORECEPTOR MATRIX PROTEOGLYCAN 1 PRECURSOR SIALOPROTEIN ASSOCIATED WITH CONES AND RODS MUCIN GLYCOPROTEIN ASSOCIATED WITH PHOTORECEPTOR CELLS
ENSF00000001184	1	ENSG00000205726,	INTERSECTIN
ENSF00000005372	1	ENSG00000096872,	INTRAFLAGELLAR TRANSPORT 74 HOMOLOG COILED COIL DOMAIN CONTAINING 2 CAPILLARY MORPHOGENESIS 1 CMG 1
ENSF00000004137	1	ENSG00000068885,	INTRAFLAGELLAR TRANSPORT 80 HOMOLOG WD REPEAT 56
ENSF00000006157	1	ENSG00000122970,	INTRAFLAGELLAR TRANSPORT 81 CARNITINE DEFICIENCY ASSOCIATED EXPRESSED IN VENTRICLE 1 CDV 1
ENSF00000005039	1	ENSG00000119509,	INVERSIN INVERSION OF EMBRYO TURNING NEPHROCYSTIN 2
ENSF00000000192	1	ENSG00000153822,	INWARD RECTIFIER POTASSIUM CHANNEL POTASSIUM CHANNEL INWARDLY RECTIFYING SUBFAMILY J MEMBER INWARD RECTIFIER K + CHANNEL
ENSF00000006959	1	ENSG00000009765,	IODOTYROSINE DEHALOGENASE 1 PRECURSOR EC 1 IYD 1
ENSF00000006721	1	ENSG00000164675,	IQ AND UBIQUITIN DOMAIN CONTAINING
ENSF00000005644	1	ENSG00000173389,	IQ DOMAIN CONTAINING
ENSF00000001434	1	ENSG00000120645,	IQ MOTIF AND SEC7 DOMAIN CONTAINING
ENSF00000005651	1	ENSG00000103599,	IQ MOTIF CONTAINING H
ENSF00000002993	1	ENSG00000003147,	ISLET CELL AUTOANTIGEN 1.69 KDA ISLET CELL AUTOANTIGEN ICA69 P69 ISLET CELL AUTOANTIGEN P69 ICAP69
ENSF00000008761	1	ENSG00000167930,	ITFG3
ENSF00000002044	1	ENSG00000176049,	JANUS KINASE AND MICROTUBULE INTERACTING 2
ENSF00000000572	1	ENSG00000006459,	JMJC DOMAIN CONTAINING HISTONE DEMETHYLATION 1 EC_1.14.11.27 [HISTONE H3] LYSINE 36 DEMETHYLASE 1
ENSF00000001128	1	ENSG00000107077,	JMJC DOMAIN CONTAINING HISTONE DEMETHYLATION EC_1.14.11.- JUMONJI DOMAIN CONTAINING
ENSF00000001237	1	ENSG00000115548,	JMJC DOMAIN CONTAINING HISTONE DEMETHYLATION EC_1.14.11.- JUMONJI DOMAIN CONTAINING
ENSF00000005356	1	ENSG00000135541,	JOUBERIN ABELSON HELPER INTEGRATION SITE 1 AHI 1
ENSF00000005971	1	ENSG00000008083,	JUMONJI JUMONJI/ARID DOMAIN CONTAINING 2
ENSF00000000701	1	ENSG00000117139,	JUMONJI/ARID DOMAIN CONTAINING
ENSF00000002164	1	ENSG00000166086,	JUNCTIONAL ADHESION MOLECULE A PRECURSOR JAM A JUNCTIONAL ADHESION MOLECULE 1 JAM 1 CD321 ANTIGEN
ENSF00000001929	1	ENSG00000154118,	JUNCTOPHILIN JUNCTOPHILIN TYPE JP
ENSF00000004182	1	ENSG00000154474,	KELCH REPEAT AND BTB DOMAIN CONTAINING
ENSF00000008112	1	ENSG00000182359,	KELCH REPEAT AND BTB DOMAIN CONTAINING 3 BTB AND KELCH DOMAIN CONTAINING 3
ENSF00000001742	1	ENSG00000112232,	KH DOMAIN CONTAINING RNA BINDING SIGNAL TRANSDUCTION ASSOCIATED 1 SRC ASSOCIATED IN MITOSIS 68 KDA SAM68
ENSF00000000338	1	ENSG00000183049,	KINASE
ENSF00000001584	1	ENSG00000115977,	KINASE
ENSF00000005969	1	ENSG00000165113,	KINASE ANCHORING
ENSF00000001082	1	ENSG00000128881,	KINASE EC_2.7.11.1
ENSF00000001371	1	ENSG00000087586,	KINASE EC_2.7.11.1 AURORA
ENSF00000002977	1	ENSG00000085511,	KINASE KINASE KINASE EC_2.7.11.25 KINASE KINASE KINASE
ENSF00000017781	1	ENSG00000165752,	KINASE PKE FRAGMENT
ENSF00000002841	1	ENSG00000171435,	KINASE SUPPRESSOR OF RAS 1 KINASE SUPPRESSOR OF RAS
ENSF00000004786	1	ENSG00000126777,	KINECTIN
ENSF00000000286	1	ENSG00000138778,	KINESIN
ENSF00000002576	1	ENSG00000164627,	KINESIN
ENSF00000009052	1	ENSG00000143228,	KINETOCHORE NUF2 CELL DIVISION CYCLE ASSOCIATED 1
ENSF00000006969	1	ENSG00000001631,	KREV INTERACTION TRAPPED 1 KREV INTERACTION TRAPPED 1 CEREBRAL CAVERNOUS MALFORMATIONS 1
ENSF00000000816	1	ENSG00000185774,	KV CHANNEL INTERACTING A TYPE POTASSIUM CHANNEL MODULATORY POTASSIUM CHANNEL INTERACTING
ENSF00000002972	1	ENSG00000115919,	KYNURENINASE EC_3.7.1.3 L KYNURENINE HYDROLASE
ENSF00000002137	1	ENSG00000117009,	KYNURENINE 3 MONOOXYGENASE EC_1.14.13.9 KYNURENINE 3 HYDROXYLASE
ENSF00000003520	1	ENSG00000120265,	L ISOASPARTATE D ASPARTATE O METHYLTRANSFERASE EC_2.1.1.77 BETA ASPARTATE METHYLTRANSFERASE PIMT L ISOASPARTYL/D ASPARTYL METHYLTRANSFERASE L ISOASPARTYL CARBOXYL METHYLTRANSFERASE
ENSF00000003038	1	ENSG00000168300,	L ISOASPARTATE O METHYLTRANSFERASE DOMAIN CONTAINING
ENSF00000000684	1	ENSG00000106780,	LAMININ SUBUNIT BETA PRECURSOR LAMININ CHAIN
ENSF00000002438	1	ENSG00000115365,	LANC
ENSF00000001686	1	ENSG00000117523,	LARGE PROLINE RICH BAT2 HLA B ASSOCIATED TRANSCRIPT 2
ENSF00000002666	1	ENSG00000035115,	LAS SEVENTEEN BINDING
ENSF00000009560	1	ENSG00000186007,	LEM DOMAIN CONTAINING 1
ENSF00000003096	1	ENSG00000116678,	LEPTIN RECEPTOR PRECURSOR LEP R OB RECEPTOR OB R CD295 ANTIGEN
ENSF00000000901	1	ENSG00000145087,	LETHAL 2 GIANT LARVAE HOMOLOG
ENSF00000001987	1	ENSG00000174482,	LEUCINE RICH REPEAT
ENSF00000001362	1	ENSG00000165379,	LEUCINE RICH REPEAT AND FIBRONECTIN TYPE III DOMAIN CONTAINING PRECURSOR
ENSF00000001806	1	ENSG00000176809,	LEUCINE RICH REPEAT CONTAINING
ENSF00000004482	1	ENSG00000163827,	LEUCINE RICH REPEAT CONTAINING
ENSF00000006104	1	ENSG00000120051,	LEUCINE RICH REPEAT CONTAINING
ENSF00000008413	1	ENSG00000165383,	LEUCINE RICH REPEAT CONTAINING 18
ENSF00000010272	1	ENSG00000184434,	LEUCINE RICH REPEAT CONTAINING 19 PRECURSOR
ENSF00000008229	1	ENSG00000172731,	LEUCINE RICH REPEAT CONTAINING 20
ENSF00000008124	1	ENSG00000114248,	LEUCINE RICH REPEAT CONTAINING 31
ENSF00000007352	1	ENSG00000137821,	LEUCINE RICH REPEAT CONTAINING 49 TUBULIN POLYGLUTAMYLASE COMPLEX SUBUNIT 4 PGS4
ENSF00000002224	1	ENSG00000124831,	LEUCINE RICH REPEAT FLIGHTLESS INTERACTING LRR FLII INTERACTING
ENSF00000006049	1	ENSG00000163818,	LEUCINE ZIPPER TRANSCRIPTION FACTOR 1
ENSF00000007575	1	ENSG00000196233,	LIGAND DEPENDENT COREPRESSOR LCOR MBLK1 RELATED 2
ENSF00000000892	1	ENSG00000145012,	LIM
ENSF00000000559	1	ENSG00000078114,	LIM AND SH3 DOMAIN 1 LASP 1
ENSF00000003422	1	ENSG00000136153,	LIM DOMAIN ONLY 7 LOMP F BOX ONLY 20
ENSF00000002214	1	ENSG00000106852,	LIM/HOMEOBOX
ENSF00000002831	1	ENSG00000105983,	LIMB REGION 1 HOMOLOG
ENSF00000005463	1	ENSG00000149090,	LIMULUS CLOTTING FACTOR C PRECURSOR EC_3.4.21.84 FC [CONTAINS: LIMULUS CLOTTING FACTOR C HEAVY CHAIN; LIMULUS CLOTTING FACTOR C LIGHT CHAIN; LIMULUS CLOTTING FACTOR C CHAIN A; LIMULUS CLOTTING FACTOR C CHAIN B]
ENSF00000005297	1	ENSG00000183814,	LIN 9 HOMOLOG 9 TYPE I INTERFERON RECEPTOR BETA CHAIN ASSOCIATED TUDOR GENE SIMILAR
ENSF00000001313	1	ENSG00000067113,	LIPID PHOSPHATE PHOSPHOHYDROLASE EC_3.1.3.4 PHOSPHATIDIC ACID PHOSPHATASE PHOSPHATIDATE PHOSPHOHYDROLASE TYPE PAP PAP2
ENSF00000001154	1	ENSG00000101577,	LIPIN
ENSF00000004602	1	ENSG00000137992,	LIPOAMIDE ACYLTRANSFERASE COMPONENT OF BRANCHED CHAIN ALPHA KETO ACID DEHYDROGENASE COMPLEX MITOCHONDRIAL PRECURSOR EC_2.3.1.168 DIHYDROLIPOYLLYSINE RESIDUE 2 METHYLPROPANOYL TRANSFERASE E2 DIHYDROLIPOAMIDE BRANCHED CHAIN TRANSACYLASE BCKAD E2 SUBUNIT
ENSF00000002496	1	ENSG00000187416,	LIPOMA HMGIC FUSION PARTNER
ENSF00000005995	1	ENSG00000183722,	LIPOMA HMGIC FUSION PARTNER PRECURSOR
ENSF00000002001	1	ENSG00000184459,	LIPOPOLYSACCHARIDE BINDING PRECURSOR LBP
ENSF00000000823	1	ENSG00000139220,	LIPRIN ALPHA TYROSINE PHOSPHATASE RECEPTOR TYPE F POLYPEPTIDE INTERACTING ALPHA PTPRF INTERACTING ALPHA
ENSF00000002286	1	ENSG00000166387,	LIPRIN BETA 2 TYROSINE PHOSPHATASE RECEPTOR TYPE F POLYPEPTIDE INTERACTING BINDING 2 PTPRF INTERACTING BINDING 2
ENSF00000009253	1	ENSG00000133393,	LISH DOMAIN CONTAINING
ENSF00000005374	1	ENSG00000168216,	LMBR1 DOMAIN CONTAINING 1
ENSF00000001535	1	ENSG00000102910,	LON PROTEASE HOMOLOG MITOCHONDRIAL PRECURSOR EC_3.4.21.- LON PROTEASE LONP MITOCHONDRIAL ATP DEPENDENT PROTEASE LON SERINE PROTEASE 15
ENSF00000002802	1	ENSG00000147650,	LOW DENSITY LIPOPROTEIN RECEPTOR RELATED
ENSF00000002756	1	ENSG00000172264,	LRP16
ENSF00000009497	1	ENSG00000133800,	LYMPHATIC VESSEL ENDOTHELIAL HYALURONIC ACID RECEPTOR 1 PRECURSOR LYVE 1 CELL SURFACE RETENTION SEQUENCE BINDING 1 CRSBP 1 EXTRACELLULAR LINK DOMAIN CONTAINING 1
ENSF00000009994	1	ENSG00000112799,	LYMPHOCYTE ANTIGEN 86 PRECURSOR MD 1
ENSF00000009018	1	ENSG00000116815,	LYMPHOCYTE FUNCTION ASSOCIATED ANTIGEN 3 PRECURSOR AG3 SURFACE GLYCOPROTEIN LFA 3 CD58 ANTIGEN
ENSF00000007589	1	ENSG00000182404,	LYR MOTIF CONTAINING 4
ENSF00000006163	1	ENSG00000147649,	LYRIC LYSINE RICH CEACAM1 CO ISOLATED METASTASIS ADHESION METADHERIN
ENSF00000000758	1	ENSG00000112893,	LYSOSOMAL ALPHA MANNOSIDASE PRECURSOR EC_3.2.1.24 MANNOSIDASE ALPHA B LYSOSOMAL ACID ALPHA MANNOSIDASE LAMAN MANNOSIDASE ALPHA CLASS 2B MEMBER 1
ENSF00000002285	1	ENSG00000005893,	LYSOSOME ASSOCIATED MEMBRANE GLYCOPROTEIN PRECURSOR LAMP LYSOSOMAL MEMBRANE GLYCOPROTEIN LGP ANTIGEN
ENSF00000006929	1	ENSG00000051825,	M PHASE PHOSPHOPROTEIN 9
ENSF00000002546	1	ENSG00000139915,	MAM DOMAIN CONTAINING 1 PRECURSOR MAM DOMAIN CONTAINING GLYCOSYLPHOSPHATIDYLINOSITOL ANCHOR 2
ENSF00000005526	1	ENSG00000165072,	MAM DOMAIN CONTAINING 2 PRECURSOR
ENSF00000001464	1	ENSG00000164168,	MAP KINASE ACTIVATING
ENSF00000000341	1	ENSG00000156103,	MATRIX METALLOPROTEINASE PRECURSOR MMP MEMBRANE TYPE MATRIX METALLOPROTEINASE MT MMP MEMBRANE TYPE MATRIX METALLOPROTEINASE MMP
ENSF00000004139	1	ENSG00000125952,	MAX MYC ASSOCIATED FACTOR X
ENSF00000007385	1	ENSG00000172167,	MDM2 BINDING
ENSF00000005835	1	ENSG00000108590,	MEDIATOR OF RNA POLYMERASE II TRANSCRIPTION SUBUNIT 31 MEDIATOR COMPLEX SUBUNIT
ENSF00000005591	1	ENSG00000121211,	MEIOTIC
ENSF00000002161	1	ENSG00000143797,	MEMBRANE BOUND O ACYLTRANSFERASE DOMAIN CONTAINING EC_2.3.-.- O ACYLTRANSFERASE DOMAIN CONTAINING
ENSF00000007853	1	ENSG00000110079,	MEMBRANE SPANNING 4 DOMAINS SUBFAMILY A MEMBER
ENSF00000008621	1	ENSG00000110077,	MEMBRANE SPANNING 4 DOMAINS SUBFAMILY A MEMBER
ENSF00000003625	1	ENSG00000162959,	MEMO1 MEDIATOR OF ERBB2 DRIVEN CELL MOTILITY 1 MEMO
ENSF00000009995	1	ENSG00000184838,	MESENCHYMAL STEM CELL DSC54
ENSF00000001600	1	ENSG00000105889,	METALLOREDUCTASE EC_1.16.1.- SIX TRANSMEMBRANE EPITHELIAL ANTIGEN OF PROSTATE
ENSF00000002277	1	ENSG00000111142,	METHIONINE AMINOPEPTIDASE 2 EC_3.4.11.18 METAP 2 PEPTIDASE M 2
ENSF00000002764	1	ENSG00000174099,	METHIONINE R SULFOXIDE REDUCTASE EC_1.8.4.-
ENSF00000006585	1	ENSG00000059588,	METHYLTRANSFERASE
ENSF00000001328	1	ENSG00000123600,	METHYLTRANSFERASE EC_2.1.1.-
ENSF00000002929	1	ENSG00000047849,	MICROTUBULE ASSOCIATED 4 MAP 4
ENSF00000001216	1	ENSG00000078018,	MICROTUBULE ASSOCIATED TAU NEUROFIBRILLARY TANGLE PAIRED HELICAL FILAMENT TAU PHF TAU
ENSF00000009545	1	ENSG00000164182,	MIMITIN MITOCHONDRIAL PRECURSOR MYC INDUCED MITOCHONDRIAL MMTN NDUFA12
ENSF00000005019	1	ENSG00000146910,	MIR INTERACTING SAPOSIN PRECURSOR TRANSMEMBRANE 4 SECRETED ZSIG9
ENSF00000005894	1	ENSG00000183032,	MITOCHONDRIAL 2 OXODICARBOXYLATE CARRIER SOLUTE CARRIER FAMILY 25 MEMBER 21
ENSF00000008302	1	ENSG00000147586,	MITOCHONDRIAL 28S RIBOSOMAL S28 S28MT MRP S28
ENSF00000001613	1	ENSG00000114120,	MITOCHONDRIAL CARRIER
ENSF00000003381	1	ENSG00000144741,	MITOCHONDRIAL CARRIER
ENSF00000006160	1	ENSG00000066855,	MITOCHONDRIAL FISSION REGULATOR 1
ENSF00000001009	1	ENSG00000115840,	MITOCHONDRIAL GLUTAMATE CARRIER SOLUTE CARRIER FAMILY 25 MEMBER
ENSF00000003071	1	ENSG00000104450,	MITOCHONDRIAL IMPORT RECEPTOR SUBUNIT TOM34 TRANSLOCASE OF OUTER MEMBRANE 34 KDA SUBUNIT
ENSF00000004340	1	ENSG00000132305,	MITOCHONDRIAL INNER MEMBRANE
ENSF00000004901	1	ENSG00000184903,	MITOCHONDRIAL INNER MEMBRANE PROTEASE SUBUNIT 2 EC_3.4.99.-
ENSF00000001905	1	ENSG00000126858,	MITOCHONDRIAL RHO GTPASE 1 EC_3.6.5.- GTPASE EF HAND OF MITOCHONDRIA 1
ENSF00000000343	1	ENSG00000153291,	MITOCHONDRIAL UNCOUPLING UCP
ENSF00000001699	1	ENSG00000197442,	MITOGEN ACTIVATED KINASE KINASE KINASE 5 EC_2.7.11.25 MAPK/ERK KINASE KINASE 5 MEK KINASE 5 MEKK 5 APOPTOSIS SIGNAL REGULATING KINASE 1 ASK 1
ENSF00000003763	1	ENSG00000135341,	MITOGEN ACTIVATED KINASE KINASE KINASE 7 EC_2.7.11.25 TRANSFORMING GROWTH FACTOR BETA ACTIVATED KINASE 1 TGF BETA ACTIVATED KINASE 1
ENSF00000002910	1	ENSG00000055208,	MITOGEN ACTIVATED KINASE KINASE KINASE 7 INTERACTING
ENSF00000005728	1	ENSG00000156970,	MITOTIC CHECKPOINT SERINE/THREONINE KINASE BUB1 BETA EC_2.7.11.1 MAD3/BUB1 RELATED KINASE MITOTIC CHECKPOINT KINASE MAD3L
ENSF00000001310	1	ENSG00000196588,	MKL/MYOCARDIN MYOCARDIN RELATED TRANSCRIPTION FACTOR MRTF
ENSF00000003676	1	ENSG00000075643,	MOLYBDENUM COFACTOR SULFURASE EC_4.4.-.- MOCO SULFURASE MOS
ENSF00000002983	1	ENSG00000159256,	MORC FAMILY CW TYPE ZINC FINGER ZINC FINGER CW TYPE COILED COIL DOMAIN
ENSF00000000849	1	ENSG00000120162,	MPS ONE BINDER KINASE ACTIVATOR MOB1 HOMOLOG
ENSF00000007388	1	ENSG00000072952,	MRVI1
ENSF00000001682	1	ENSG00000153898,	MUCOLIPIN
ENSF00000000465	1	ENSG00000145794,	MULTIPLE EPIDERMAL GROWTH FACTOR DOMAINS 6 PRECURSOR EGF DOMAIN CONTAINING 3 MULTIPLE EGF DOMAIN 3
ENSF00000003062	1	ENSG00000157502,	MUM1 1 MUTATED MELANOMA ASSOCIATED ANTIGEN 1 1
ENSF00000000416	1	ENSG00000181072,	MUSCARINIC ACETYLCHOLINE RECEPTOR
ENSF00000001061	1	ENSG00000076770,	MUSCLEBLIND
ENSF00000004934	1	ENSG00000128585,	MUSKELIN
ENSF00000001725	1	ENSG00000147488,	MYELIN TRANSCRIPTION FACTOR 1
ENSF00000002728	1	ENSG00000151229,	MYO INOSITOL
ENSF00000004866	1	ENSG00000135272,	MYOD FAMILY INHIBITOR DOMAIN CONTAINING I MFA DOMAIN CONTAINING
ENSF00000001332	1	ENSG00000036448,	MYOMESIN KDA TITIN ASSOCIATED KDA CONNECTIN ASSOCIATED
ENSF00000000323	1	ENSG00000157483,	MYOSIN
ENSF00000000053	1	ENSG00000144821,	MYOSIN MYOSIN HEAVY CHAIN MYOSIN HEAVY CHAIN MUSCLE
ENSF00000001837	1	ENSG00000133812,	MYOTUBULARIN RELATED 13 SET BINDING FACTOR 2
ENSF00000003724	1	ENSG00000139044,	N ACETYL BETA GLUCOSAMINYL GLYCOPROTEIN 4 BETA N ACETYLGALACTOSAMINYLTRANSFERASE 2 EC_2.4.1.244 NGALNAC T2 BETA 1 4 N ACETYLGALACTOSAMINYLTRANSFERASE III BETA4GALNAC T3 BETA4GALNACT3
ENSF00000001980	1	ENSG00000128656,	N CHIMAERIN NC N CHIMERIN ALPHA CHIMERIN A CHIMAERIN RHO GTPASE ACTIVATING 2
ENSF00000002961	1	ENSG00000166741,	N METHYLTRANSFERASE N METHYLTRANSFERASE
ENSF00000002628	1	ENSG00000181019,	NAD P H DEHYDROGENASE [QUINONE] 1 EC_1.6.5.2 QUINONE REDUCTASE 1 NAD P H:QUINONE OXIDOREDUCTASE 1 QR1 DT DIAPHORASE DTD AZOREDUCTASE PHYLLOQUINONE REDUCTASE MENADIONE REDUCTASE
ENSF00000006306	1	ENSG00000164258,	NADH DEHYDROGENASE [UBIQUINONE] IRON SULFUR 4 MITOCHONDRIAL PRECURSOR EC_1.6.5.3 EC_1.6.99.- 3 NADH UBIQUINONE OXIDOREDUCTASE 18 KDA SUBUNIT COMPLEX I 18 KDA CI 18 KDA
ENSF00000001502	1	ENSG00000140043,	NADP DEPENDENT LEUKOTRIENE B4 12 HYDROXYDEHYDROGENASE EC_1.3.1.74 15 OXOPROSTAGLANDIN 13 REDUCTASE EC_1.3.1.- 48
ENSF00000002646	1	ENSG00000123338,	NCK ASSOCIATED 1 NAP 1 P125NAP1 MEMBRANE ASSOCIATED HEM 2
ENSF00000005354	1	ENSG00000197755,	NCK ASSOCIATED 5 NAP 5 PERIPHERAL CLOCK
ENSF00000003508	1	ENSG00000139617,	NEDD4 BINDING 2 EC 3 N4BP2 BCL 3 BINDING
ENSF00000004951	1	ENSG00000113971,	NEPHROCYSTIN 3
ENSF00000000695	1	ENSG00000131018,	NESPRIN NUCLEAR ENVELOPE SPECTRIN REPEAT SYNAPTIC NUCLEAR ENVELOPE
ENSF00000002033	1	ENSG00000162631,	NETRIN PRECURSOR LAMINET
ENSF00000001031	1	ENSG00000156687,	NETRIN RECEPTOR PRECURSOR UNC 5 HOMOLOG UNC 5 HOMOLOG
ENSF00000002086	1	ENSG00000158528,	NEURABIN 1 NEURABIN I NEURAL TISSUE SPECIFIC F ACTIN BINDING I PHOSPHATASE 1 REGULATORY SUBUNIT 9A
ENSF00000001291	1	ENSG00000154654,	NEURAL CELL ADHESION MOLECULE 1 KDA PRECURSOR N CAM NCAM
ENSF00000000502	1	ENSG00000091129,	NEURAL CELL ADHESION MOLECULE L1 L1
ENSF00000002631	1	ENSG00000107954,	NEURALIZED 1 NEURALIZED 1
ENSF00000001996	1	ENSG00000123213,	NEUROLYSIN MITOCHONDRIAL PRECURSOR EC_3.4.24.16 NEUROTENSIN ENDOPEPTIDASE MITOCHONDRIAL OLIGOPEPTIDASE M MICROSOMAL ENDOPEPTIDASE MEP
ENSF00000002026	1	ENSG00000166450,	NEURONAL CELL ADHESION MOLECULE PRECURSOR
ENSF00000003214	1	ENSG00000166342,	NEUROPILIN AND TOLLOID PRECURSOR BRAIN SPECIFIC TRANSMEMBRANE CONTAINING 2 CUB AND 1 LDL RECEPTOR CLASS A DOMAINS
ENSF00000001853	1	ENSG00000086102,	NF X1 TYPE ZINC FINGER NFXL1
ENSF00000003594	1	ENSG00000153904,	NG NG DIMETHYLARGININE DIMETHYLAMINOHYDROLASE 2 EC_3.5.3.18 DIMETHYLARGININASE 2 DIMETHYLARGININE DIMETHYLAMINOHYDROLASE 2 DDAHII DDAH 2
ENSF00000002048	1	ENSG00000135842,	NIBAN
ENSF00000002378	1	ENSG00000116962,	NIDOGEN
ENSF00000002608	1	ENSG00000104361,	NIPA
ENSF00000001904	1	ENSG00000164190,	NIPPED B SCC2 HOMOLOG
ENSF00000005517	1	ENSG00000165028,	NIPSNAP3A
ENSF00000001180	1	ENSG00000170113,	NON IMPRINTED IN PRADER WILLI/ANGELMAN SYNDROME REGION
ENSF00000001132	1	ENSG00000121390,	NON POU DOMAIN CONTAINING OCTAMER BINDING NONO
ENSF00000001346	1	ENSG00000118418,	NONHISTONE CHROMOSOMAL HMG 17 HIGH MOBILITY GROUP NUCLEOSOME BINDING DOMAIN CONTAINING 2
ENSF00000003370	1	ENSG00000151461,	NONSENSE 2 UP FRAMESHIFT SUPPRESSOR 2
ENSF00000002754	1	ENSG00000116171,	NONSPECIFIC LIPID TRANSFER EC_2.3.1.176 PROPANOYL COA C ACYLTRANSFERASE NSL TP STEROL CARRIER 2 SCP 2 STEROL CARRIER X SCP X SCP CHI SCPX
ENSF00000001675	1	ENSG00000173960,	NSFL1 COFACTOR P47 P97 COFACTOR P47
ENSF00000002809	1	ENSG00000166579,	NUCLEAR DISTRIBUTION NUDE 1
ENSF00000004247	1	ENSG00000196313,	NUCLEAR ENVELOPE PORE MEMBRANE POM 121 PORE MEMBRANE OF 121 KDA
ENSF00000000685	1	ENSG00000162599,	NUCLEAR FACTOR 1 TYPE NUCLEAR FACTOR NF1 NFI NF CCAAT BOX BINDING TRANSCRIPTION FACTOR CTF TGGCA BINDING
ENSF00000001125	1	ENSG00000116044,	NUCLEAR FACTOR ERYTHROID 2 RELATED FACTOR NF E2 RELATED FACTOR NFE2 RELATED FACTOR NUCLEAR FACTOR ERYTHROID DERIVED 2
ENSF00000005079	1	ENSG00000102908,	NUCLEAR FACTOR OF ACTIVATED T CELLS 5 T CELL TRANSCRIPTION FACTOR NFAT5 NF AT5
ENSF00000006195	1	ENSG00000170322,	NUCLEAR FACTOR RELATED TO KAPPA B BINDING DNA BINDING R KAPPA B
ENSF00000007786	1	ENSG00000083635,	NUCLEAR FRAGILE X MENTAL RETARDATION INTERACTING 1 NUCLEAR FMRP INTERACTING 1
ENSF00000003329	1	ENSG00000113569,	NUCLEAR PORE COMPLEX NUP155 NUCLEOPORIN NUP155.155 KDA NUCLEOPORIN
ENSF00000005537	1	ENSG00000030066,	NUCLEAR PORE COMPLEX NUP160 NUCLEOPORIN NUP160.160 KDA NUCLEOPORIN
ENSF00000002898	1	ENSG00000198088,	NUCLEAR PORE GLYCOPROTEIN P62.62 KDA NUCLEOPORIN
ENSF00000007310	1	ENSG00000198646,	NUCLEAR RECEPTOR COACTIVATOR 6 AMPLIFIED IN BREAST CANCER 3 CANCER AMPLIFIED TRANSCRIPTIONAL COACTIVATOR ASC 2 ACTIVATING SIGNAL COINTEGRATOR 2 ASC 2 PEROXISOME PROLIFERATOR ACTIVATED RECEPTOR INTERACTING PPAR INTERACTING NUCLEAR RECEPTOR ACTIVATING PROTE
ENSF00000001164	1	ENSG00000198963,	NUCLEAR RECEPTOR ROR RETINOID RELATED ORPHAN RECEPTOR NUCLEAR RECEPTOR RZR
ENSF00000005256	1	ENSG00000106459,	NUCLEAR RESPIRATORY FACTOR 1 NRF 1 ALPHA PALINDROMIC BINDING ALPHA PAL
ENSF00000001306	1	ENSG00000185554,	NUCLEAR RNA EXPORT FACTOR
ENSF00000007273	1	ENSG00000162408,	NUCLEOLAR 9
ENSF00000006070	1	ENSG00000142207,	NUCLEOLAR PRERIBOSOMAL ASSOCIATED 1 FRAGMENT
ENSF00000007178	1	ENSG00000136243,	NUCLEOPORIN 2
ENSF00000003261	1	ENSG00000173744,	NUCLEOPORIN RIP HIV 1 REV BINDING
ENSF00000006405	1	ENSG00000058804,	NUCLEOPORIN NDC1 TRANSMEMBRANE 48
ENSF00000001790	1	ENSG00000143156,	NUCLEOSIDE DIPHOSPHATE KINASE NDK NDP KINASE NM23
ENSF00000006682	1	ENSG00000166321,	NUCLEOSIDE DIPHOSPHATE LINKED MOIETY X MOTIF 13 EC 3 NUDIX MOTIF 13
ENSF00000001117	1	ENSG00000187109,	NUCLEOSOME ASSEMBLY 1
ENSF00000002399	1	ENSG00000171634,	NUCLEOSOME REMODELING FACTOR SUBUNIT
ENSF00000008068	1	ENSG00000137473,	NYD SP14
ENSF00000004068	1	ENSG00000183801,	OLFACTOMEDIN PRECURSOR
ENSF00000002387	1	ENSG00000205813,	OLFACTORY RECEPTOR
ENSF00000001267	1	ENSG00000163406,	OLIGOPEPTIDE TRANSPORTER PEPTIDE TRANSPORTER H + /PEPTIDE COTRANSPORTER SOLUTE CARRIER FAMILY 15 MEMBER
ENSF00000003440	1	ENSG00000137252,	OREXIN RECEPTOR TYPE HYPOCRETIN RECEPTOR TYPE
ENSF00000003868	1	ENSG00000115947,	ORIGIN RECOGNITION COMPLEX SUBUNIT 4
ENSF00000002668	1	ENSG00000128699,	ORM1
ENSF00000002102	1	ENSG00000065154,	ORNITHINE AMINOTRANSFERASE EC_2.6.1.13 ORNITHINE OXO ACID AMINOTRANSFERASE
ENSF00000006009	1	ENSG00000148200,	ORPHAN NUCLEAR RECEPTOR N GERM CELL NUCLEAR FACTOR GCNF RETINOID RECEPTOR RELATED TESTIS SPECIFIC RECEPTOR RTR
ENSF00000009629	1	ENSG00000188729,	OSTEOCRIN PRECURSOR MUSCLIN
ENSF00000008043	1	ENSG00000155719,	OTOANCORIN PRECURSOR
ENSF00000002737	1	ENSG00000163982,	OTOPETRIN
ENSF00000006144	1	ENSG00000068308,	OTU DOMAIN CONTAINING 5
ENSF00000004074	1	ENSG00000169918,	OTU DOMAIN CONTAINING EC 3 ZINC FINGER CEZANNE
ENSF00000021128	1	ENSG00000173046,	OVEREXPRESSED IN COLON CARCINOMA 1
ENSF00000001049	1	ENSG00000164830,	OXIDATION RESISTANCE 1
ENSF00000001695	1	ENSG00000091039,	OXYSTEROL BINDING
ENSF00000001066	1	ENSG00000117859,	OXYSTEROL BINDING RELATED OSBP RELATED ORP
ENSF00000000949	1	ENSG00000012504,	OXYSTEROLS RECEPTOR LXR LIVER X RECEPTOR NUCLEAR ORPHAN RECEPTOR LXR
ENSF00000005013	1	ENSG00000104044,	P MELANOCYTE SPECIFIC TRANSPORTER PINK EYED DILUTION
ENSF00000001817	1	ENSG00000120549,	P130CAS ASSOCIATED P140CAP SNAP 25 INTERACTING SNIP
ENSF00000003315	1	ENSG00000152520,	PAB DEPENDENT POLY A SPECIFIC RIBONUCLEASE SUBUNIT
ENSF00000000771	1	ENSG00000196092,	PAIRED BOX PAX
ENSF00000009341	1	ENSG00000085514,	PAIRED IMMUNOGLOBULIN TYPE 2 RECEPTOR ALPHA PRECURSOR INHIBITORY RECEPTOR PILR ALPHA CELL SURFACE RECEPTOR FDF03
ENSF00000001095	1	ENSG00000152782,	PANTOTHENATE KINASE EC_2.7.1.33 PANTOTHENIC ACID KINASE
ENSF00000003054	1	ENSG00000173085,	PARA HYDROXYBENZOATE POLYPRENYLTRANSFERASE MITOCHONDRIAL PRECURSOR EC_2.5.1.- PHB:POLYPRENYLTRANSFERASE
ENSF00000006348	1	ENSG00000112530,	PARKIN COREGULATED GENE
ENSF00000004234	1	ENSG00000185345,	PARKIN EC_6.3.2.- UBIQUITIN E3 LIGASE PRKN
ENSF00000005844	1	ENSG00000186635,	PCTP PCTP L STAR RELATED LIPID TRANSFER 10 STARD10 START DOMAIN CONTAINING 10 SEROLOGICALLY DEFINED COLON CANCER ANTIGEN 28
ENSF00000000839	1	ENSG00000163110,	PDZ AND LIM DOMAIN
ENSF00000003036	1	ENSG00000137960,	PDZ DOMAIN CONTAINING
ENSF00000008129	1	ENSG00000164066,	PDZ DOMAIN CONTAINING 6 INTURNED PLANAR CELL POLARITY EFFECTOR HOMOLOG
ENSF00000002435	1	ENSG00000095397,	PDZ DOMAIN CONTAINING 7
ENSF00000008380	1	ENSG00000165650,	PDZ DOMAIN CONTAINING 8 SARCOMA ANTIGEN NY SAR 84/NY SAR 104
ENSF00000002375	1	ENSG00000120662,	PEPTIDE CHAIN RELEASE FACTOR 1 MITOCHONDRIAL PRECURSOR MRF 1
ENSF00000003473	1	ENSG00000175806,	PEPTIDE METHIONINE SULFOXIDE REDUCTASE EC_1.8.4.11 METHIONINE S OXIDE REDUCTASE PEPTIDE METHIONINE S S OXIDE REDUCTASE PEPTIDE MET O REDUCTASE
ENSF00000003146	1	ENSG00000151092,	PEPTIDE N 4 N ACETYL BETA GLUCOSAMINYL ASPARAGINE AMIDASE EC_3.5.1.52 PNGASE PEPTIDE:N GLYCANASE 1
ENSF00000000871	1	ENSG00000163218,	PEPTIDOGLYCAN RECOGNITION
ENSF00000002329	1	ENSG00000145730,	PEPTIDYL GLYCINE ALPHA AMIDATING MONOOXYGENASE PRECURSOR PAM [INCLUDES: PEPTIDYLGLYCINE ALPHA HYDROXYLATING MONOOXYGENASE EC_1.14.17.3 PHM ; PEPTIDYL ALPHA HYDROXYGLYCINE ALPHA AMIDATING LYASE EC_4.3.2.- 5 PEPTIDYLAMIDOGLYCOLATE LYASE PAL ]
ENSF00000064183	1	ENSG00000131013,	PEPTIDYLPROLYL ISOMERASE CYCLOPHILIN 4
ENSF00000005334	1	ENSG00000078674,	PERICENTRIOLAR MATERIAL 1 PCM 1
ENSF00000005461	1	ENSG00000134283,	PERIPHILIN 1
ENSF00000002050	1	ENSG00000114757,	PEROXISOMAL TARGETING SIGNAL RECEPTOR PEROXIN 5 PTS1 RECEPTOR
ENSF00000002204	1	ENSG00000204120,	PERQ AMINO ACID RICH WITH GYF DOMAIN CONTAINING 2 TRINUCLEOTIDE REPEAT CONTAINING 15
ENSF00000001172	1	ENSG00000156011,	PH AND SEC7 DOMAIN CONTAINING PLECKSTRIN HOMOLOGY AND SEC7 DOMAIN CONTAINING EXCHANGE FACTOR ADP RIBOSYLATION FACTOR GUANINE NUCLEOTIDE FACTOR
ENSF00000003564	1	ENSG00000081913,	PH DOMAIN LEUCINE RICH REPEAT PHOSPHATASE EC_3.1.3.16 PLECKSTRIN HOMOLOGY DOMAIN CONTAINING FAMILY E 1 SUPRACHIASMATIC NUCLEUS CIRCADIAN OSCILLATORY
ENSF00000005957	1	ENSG00000106443,	PHD FINGER 14
ENSF00000002706	1	ENSG00000025293,	PHD FINGER 20 HEPATOCELLULAR CARCINOMA ASSOCIATED ANTIGEN 58
ENSF00000003442	1	ENSG00000135365,	PHD FINGER 21A BRAF35 HDAC COMPLEX BHC80 BHC80A
ENSF00000007422	1	ENSG00000118482,	PHD FINGER 3
ENSF00000007244	1	ENSG00000108187,	PHENAZINE BIOSYNTHESIS DOMAIN CONTAINING EC_5.1.-.-
ENSF00000003290	1	ENSG00000116120,	PHENYLALANYL TRNA SYNTHETASE BETA CHAIN EC_6.1.1.20 PHENYLALANINE TRNA LIGASE BETA CHAIN PHERS
ENSF00000004017	1	ENSG00000145982,	PHENYLALANYL TRNA SYNTHETASE MITOCHONDRIAL PRECURSOR EC_6.1.1.20 PHENYLALANINE TRNA LIGASE PHERS
ENSF00000002089	1	ENSG00000203805,	PHOSPHATASE 1 EC_3.1.3.- PHOSPHATIDATE PHOSPHATASE EC_3.1.3.4
ENSF00000005184	1	ENSG00000150722,	PHOSPHATASE 1 REGULATORY SUBUNIT 1A PHOSPHATASE INHIBITOR 1 IPP 1 I 1
ENSF00000006006	1	ENSG00000154415,	PHOSPHATASE 1 REGULATORY SUBUNIT 3A PHOSPHATASE 1 GLYCOGEN ASSOCIATED REGULATORY SUBUNIT PHOSPHATASE TYPE 1 GLYCOGEN TARGETING SUBUNIT
ENSF00000004107	1	ENSG00000115685,	PHOSPHATASE 1 REGULATORY SUBUNIT 7 PHOSPHATASE 1 REGULATORY SUBUNIT 22
ENSF00000001850	1	ENSG00000141298,	PHOSPHATASE SLINGSHOT HOMOLOG EC_3.1.3.48 EC_3.1.3.- 16 SSH
ENSF00000001641	1	ENSG00000164023,	PHOSPHATIDYLCHOLINE:CERAMIDE CHOLINEPHOSPHOTRANSFERASE EC_2.7.8.27 SPHINGOMYELIN SYNTHASE
ENSF00000004828	1	ENSG00000133027,	PHOSPHATIDYLETHANOLAMINE N METHYLTRANSFERASE EC_2.1.1.17 PEAMT PEMT
ENSF00000006132	1	ENSG00000171862,	PHOSPHATIDYLINOSITOL 3 4 5 TRISPHOSPHATE 3 PHOSPHATASE AND DUAL SPECIFICITY PHOSPHATASE PTEN EC_3.1.3.67 EC_3.1.3.- 16 EC_3.1.-.- 3 48 PHOSPHATASE AND TENSIN HOMOLOG MUTATED IN MULTIPLE ADVANCED CANCERS 1
ENSF00000002816	1	ENSG00000197585,	PHOSPHATIDYLINOSITOL 3 4 5 TRISPHOSPHATE 3 PHOSPHATASE TPTE2 EC_3.1.3.67
ENSF00000003236	1	ENSG00000078142,	PHOSPHATIDYLINOSITOL 3 KINASE CATALYTIC SUBUNIT TYPE 3 EC_2.7.1.137 PTDINS 3 KINASE TYPE 3 PI3 KINASE TYPE 3 PI3K TYPE 3 PHOSPHOINOSITIDE 3 KINASE CLASS 3
ENSF00000008259	1	ENSG00000112293,	PHOSPHATIDYLINOSITOL GLYCAN SPECIFIC PHOSPHOLIPASE D PRECURSOR EC_3.1.4.50 PI G PLD GLYCOPROTEIN PHOSPHOLIPASE D GLYCOSYL PHOSPHATIDYLINOSITOL SPECIFIC PHOSPHOLIPASE D
ENSF00000007293	1	ENSG00000135845,	PHOSPHATIDYLINOSITOL N ACETYLGLUCOSAMINYLTRANSFERASE SUBUNIT C EC_2.4.1.198 PHOSPHATIDYLINOSITOL GLYCAN BIOSYNTHESIS CLASS C PIG C
ENSF00000003707	1	ENSG00000156471,	PHOSPHATIDYLSERINE SYNTHASE 2 EC_2.7.8.- PTDSER SYNTHASE 2 PSS 2 SERINE EXCHANGE ENZYME II
ENSF00000033177	1	ENSG00000178104,	PHOSPHODIESTERASE 4D INTERACTING MYOMEGALIN
ENSF00000001898	1	ENSG00000175115,	PHOSPHOFURIN ACIDIC CLUSTER SORTING PACS
ENSF00000002301	1	ENSG00000165434,	PHOSPHOGLUCOMUTASE 2 EC_5.4.2.2 GLUCOSE PHOSPHOMUTASE 2 PGM 2
ENSF00000004004	1	ENSG00000196455,	PHOSPHOINOSITIDE 3 KINASE REGULATORY SUBUNIT 4 EC_2.7.11.1 PI3 KINASE REGULATORY SUBUNIT 4
ENSF00000002773	1	ENSG00000182836,	PHOSPHOLIPASE C X DOMAIN CONTAINING
ENSF00000001012	1	ENSG00000114698,	PHOSPHOLIPID SCRAMBLASE PL SCRAMBLASE CA 2+ DEPENDENT PHOSPHOLIPID SCRAMBLASE
ENSF00000001596	1	ENSG00000166377,	PHOSPHOLIPID TRANSPORTING ATPASE EC_3.6.3.1
ENSF00000002515	1	ENSG00000140650,	PHOSPHOMANNOMUTASE EC_5.4.2.8 PMM
ENSF00000001020	1	ENSG00000102893,	PHOSPHORYLASE B KINASE REGULATORY SUBUNIT PHOSPHORYLASE KINASE SUBUNIT
ENSF00000005475	1	ENSG00000204894,	PHOSPHOSERINE PHOSPHATASE EC_3.1.3.3 PSP O PHOSPHOSERINE PHOSPHOHYDROLASE PSPASE
ENSF00000007466	1	ENSG00000165983,	PHOSPHOTRIESTERASE RELATED PARATHION HYDROLASE RELATED
ENSF00000002117	1	ENSG00000186472,	PICCOLO ACZONIN
ENSF00000001057	1	ENSG00000122194,	PLASMINOGEN EC_3.4.21.7 [CONTAINS: PLASMIN HEAVY CHAIN A; PLASMIN LIGHT CHAIN B]
ENSF00000003698	1	ENSG00000145431,	PLATELET DERIVED GROWTH FACTOR D PRECURSOR PDGF D IRIS EXPRESSED GROWTH FACTOR SPINAL CORD DERIVED GROWTH FACTOR B SCDGF B
ENSF00000001282	1	ENSG00000144824,	PLECKSTRIN HOMOLOGY DOMAIN FAMILY B MEMBER
ENSF00000002237	1	ENSG00000106086,	PLECKSTRIN HOMOLOGY DOMAIN CONTAINING FAMILY A MEMBER 3 PHOSPHOINOSITOL 4 PHOSPHATE ADAPTOR 1 FAPP 1
ENSF00000001368	1	ENSG00000052126,	PLECKSTRIN HOMOLOGY DOMAIN CONTAINING FAMILY A MEMBER 6 PHOSPHOINOSITOL 3 PHOSPHATE BINDING 3 PEPP 3
ENSF00000004143	1	ENSG00000115762,	PLECKSTRIN HOMOLOGY DOMAIN CONTAINING FAMILY B MEMBER
ENSF00000001647	1	ENSG00000120278,	PLECKSTRIN HOMOLOGY DOMAIN CONTAINING FAMILY G MEMBER 1
ENSF00000002868	1	ENSG00000120594,	PLEXIN DOMAIN CONTAINING PRECURSOR TUMOR ENDOTHELIAL MARKER 7
ENSF00000001800	1	ENSG00000173200,	POLY [ADP RIBOSE] POLYMERASE EC_2.4.2.30 PARP B AGGRESSIVE LYMPHOMA
ENSF00000006795	1	ENSG00000140694,	POLY A SPECIFIC RIBONUCLEASE PARN EC_3.1.13.4 POLYADENYLATE SPECIFIC RIBONUCLEASE
ENSF00000004927	1	ENSG00000120727,	POLYADENYLATE BINDING INTERACTING 2 POLY A BINDING INTERACTING 2 PABP INTERACTING 2 PAIP 2
ENSF00000003087	1	ENSG00000136709,	POLYADENYLATION FACTOR SUBUNIT 2
ENSF00000001205	1	ENSG00000010803,	POLYCOMB SCMH1 SEX COMB ON MIDLEG HOMOLOG 1
ENSF00000002308	1	ENSG00000205038,	POLYCYSTIC KIDNEY AND HEPATIC DISEASE 1 PRECURSOR FIBROCYSTIN POLYDUCTIN TIGMIN
ENSF00000002245	1	ENSG00000187008,	POLYCYSTIC KIDNEY DISEASE AND RECEPTOR EGG JELLY RELATED PRECURSOR PKD AND REJ HOMOLOG
ENSF00000001233	1	ENSG00000119314,	POLYPYRIMIDINE TRACT BINDING PTB
ENSF00000005096	1	ENSG00000152315,	POTASSIUM CHANNEL SUBFAMILY K MEMBER 13 TANDEM PORE DOMAIN HALOTHANE INHIBITED POTASSIUM CHANNEL 1 THIK 1
ENSF00000001963	1	ENSG00000162687,	POTASSIUM CHANNEL SUBFAMILY T MEMBER 1 SEQUENCE A CALCIUM ACTIVATED POTASSIUM CHANNEL SUBUNIT
ENSF00000001232	1	ENSG00000166006,	POTASSIUM VOLTAGE GATED CHANNEL SUBFAMILY C MEMBER VOLTAGE GATED POTASSIUM CHANNEL SUBUNIT KV3
ENSF00000009501	1	ENSG00000180509,	POTASSIUM VOLTAGE GATED CHANNEL SUBFAMILY E MEMBER 1 IKS PRODUCING SLOW VOLTAGE GATED POTASSIUM CHANNEL SUBUNIT BETA MINK MINIMAL POTASSIUM CHANNEL DELAYED RECTIFIER POTASSIUM CHANNEL SUBUNIT ISK
ENSF00000000357	1	ENSG00000182674,	POTASSIUM VOLTAGE GATED CHANNEL SUBFAMILY MEMBER VOLTAGE GATED POTASSIUM CHANNEL SUBUNIT
ENSF00000001167	1	ENSG00000164588,	POTASSIUM/SODIUM HYPERPOLARIZATION ACTIVATED CYCLIC NUCLEOTIDE GATED CHANNEL
ENSF00000003100	1	ENSG00000106536,	POU DOMAIN CLASS 6 TRANSCRIPTION FACTOR
ENSF00000000306	1	ENSG00000143190,	POU DOMAIN CLASS TRANSCRIPTION FACTOR
ENSF00000005357	1	ENSG00000141956,	PR DOMAIN ZINC FINGER 15 PR DOMAIN CONTAINING 15 ZINC FINGER 298
ENSF00000005650	1	ENSG00000138738,	PR DOMAIN ZINC FINGER 5 PR DOMAIN CONTAINING 5
ENSF00000001196	1	ENSG00000185630,	PRE B CELL LEUKEMIA TRANSCRIPTION FACTOR HOMEOBOX
ENSF00000003820	1	ENSG00000168438,	PRE PROCESSING FACTOR 17 PRP17 HOMOLOG CELL DIVISION CYCLE 40 HOMOLOG
ENSF00000003133	1	ENSG00000089048,	PRE RRNA PROCESSING ESF1 18S RRNA FACTOR 1
ENSF00000000162	1	ENSG00000116147,	PRECURSOR
ENSF00000000197	1	ENSG00000110799,	PRECURSOR
ENSF00000000216	1	ENSG00000156535,	PRECURSOR
ENSF00000000316	1	ENSG00000145681,	PRECURSOR
ENSF00000000578	1	ENSG00000125845,	PRECURSOR
ENSF00000000850	1	ENSG00000089472,	PRECURSOR
ENSF00000000891	1	ENSG00000141337,	PRECURSOR
ENSF00000000993	1	ENSG00000137634,	PRECURSOR
ENSF00000001028	1	ENSG00000112812,	PRECURSOR
ENSF00000001244	1	ENSG00000142552,	PRECURSOR
ENSF00000001364	1	ENSG00000096006,	PRECURSOR
ENSF00000001813	1	ENSG00000108950,	PRECURSOR
ENSF00000000387	1	ENSG00000147485,	PRECURSOR EC_1.11.1.7 [CONTAINS: LIGHT CHAIN; HEAVY CHAIN]
ENSF00000001505	1	ENSG00000139329,	PRECURSOR KERATAN SULFATE PROTEOGLYCAN
ENSF00000000442	1	ENSG00000167346,	PRECURSOR MATRIX METALLOPROTEINASE MMP
ENSF00000007493	1	ENSG00000113068,	PREFOLDIN SUBUNIT 1
ENSF00000004219	1	ENSG00000155959,	PREFOLDIN SUBUNIT 3 VON HIPPEL LINDAU BINDING 1 VHL BINDING 1 VBP 1
ENSF00000002290	1	ENSG00000080815,	PRESENILIN EC_3.4.23.- PS [CONTAINS: PRESENILIN NTF SUBUNIT; PRESENILIN CTF
ENSF00000009706	1	ENSG00000177425,	PRKC APOPTOSIS WT1 REGULATOR PROSTATE APOPTOSIS RESPONSE 4 PAR 4
ENSF00000008373	1	ENSG00000185737,	PRO NEUREGULIN 3 MEMBRANE BOUND PRECURSOR PRO NRG3 [CONTAINS: NEUREGULIN 3 NRG 3 ]
ENSF00000003873	1	ENSG00000146282,	PROBABLE ARGINYL TRNA SYNTHETASE MITOCHONDRIAL PRECURSOR EC_6.1.1.19 ARGININE TRNA LIGASE ARGRS ARGINYL TRNA SYNTHETASE
ENSF00000002452	1	ENSG00000102452,	PROBABLE CALCIUM CHANNEL
ENSF00000001500	1	ENSG00000128731,	PROBABLE E3 UBIQUITIN LIGASE HERC2 EC_6.3.2.- HECT DOMAIN AND RCC1 DOMAIN CONTAINING 2
ENSF00000004253	1	ENSG00000005810,	PROBABLE E3 UBIQUITIN LIGASE MYCBP2 EC_6.3.2.- MYC BINDING 2 ASSOCIATED WITH MYC PAM/HIGHWIRE/RPM 1
ENSF00000002243	1	ENSG00000158321,	PROBABLE FIBROSIN 1 LONG TRANSCRIPT
ENSF00000005530	1	ENSG00000143147,	PROBABLE G COUPLED RECEPTOR
ENSF00000006089	1	ENSG00000174948,	PROBABLE G COUPLED RECEPTOR 149 G COUPLED RECEPTOR
ENSF00000009017	1	ENSG00000166073,	PROBABLE G COUPLED RECEPTOR 176 G COUPLED RECEPTOR AGR9
ENSF00000002921	1	ENSG00000171659,	PROBABLE G COUPLED RECEPTOR 34
ENSF00000008824	1	ENSG00000183840,	PROBABLE G COUPLED RECEPTOR 39
ENSF00000002446	1	ENSG00000151025,	PROBABLE G COUPLED RECEPTOR PRECURSOR
ENSF00000002759	1	ENSG00000130348,	PROBABLE GLUTAMYL TRNA GLN AMIDOTRANSFERASE SUBUNIT A MITOCHONDRIAL PRECURSOR EC_6.3.5.- GLU ADT SUBUNIT A
ENSF00000004322	1	ENSG00000152217,	PROBABLE HISTONE LYSINE N METHYLTRANSFERASE ASH1L EC_2.1.1.43 ASH1 ABSENT SMALL AND HOMEOTIC DISKS 1 HOMOLOG
ENSF00000009515	1	ENSG00000175893,	PROBABLE PALMITOYLTRANSFERASE ZDHHC21 EC_2.3.1.- ZINC FINGER DHHC DOMAIN CONTAINING 21 DHHC 21
ENSF00000003512	1	ENSG00000119707,	PROBABLE RNA BINDING 25 RNA BINDING MOTIF 25 RNA BINDING REGION CONTAINING 7 S164
ENSF00000006329	1	ENSG00000083535,	PROGESTERONE INDUCED BLOCKING FACTOR 1
ENSF00000007708	1	ENSG00000159763,	PROLACTIN INDUCIBLE HOMOLOG PRECURSOR PROLACTIN INDUCED
ENSF00000002020	1	ENSG00000113494,	PROLACTIN RECEPTOR PRECURSOR PRL R
ENSF00000006981	1	ENSG00000184863,	PROLINE RICH 8
ENSF00000001625	1	ENSG00000007062,	PROMININ 1 PRECURSOR PROMININ 1 ANTIGEN AC133
ENSF00000001052	1	ENSG00000143341,	PROPERDIN PRECURSOR FACTOR P
ENSF00000001007	1	ENSG00000050628,	PROSTAGLANDIN E2 RECEPTOR SUBTYPE PROSTANOID RECEPTOR PGE RECEPTOR SUBTYPE
ENSF00000002942	1	ENSG00000136813,	PROTEASOME ASSOCIATED ECM29 HOMOLOG
ENSF00000005559	1	ENSG00000128513,	PROTECTION OF TELOMERES 1 POT1 TELOMERE END BINDING
ENSF00000001228	1	ENSG00000151422,	PROTO ONCOGENE TYROSINE KINASE FER EC_2.7.10.2 P94 FER C FER
ENSF00000002097	1	ENSG00000150275,	PROTOCADHERIN 15 PRECURSOR
ENSF00000004293	1	ENSG00000006695,	PROTOHEME IX FARNESYLTRANSFERASE MITOCHONDRIAL PRECURSOR EC_2.5.1.- HEME O SYNTHASE
ENSF00000000810	1	ENSG00000180773,	PROTON COUPLED AMINO ACID TRANSPORTER 1 PROTON/AMINO ACID TRANSPORTER 1 SOLUTE CARRIER FAMILY 36 MEMBER 1
ENSF00000064469	1	ENSG00000134748,	PRP38 PRE PROCESSING FACTOR 38 YEAST DOMAIN CONTAINING A
ENSF00000007418	1	ENSG00000153823,	PTB CONTAINING CUBILIN AND LRP1 INTERACTING P CLI1
ENSF00000005004	1	ENSG00000122507,	PTHB1 PARATHYROID HORMONE RESPONSIVE B1 GENE BARDET BIEDL SYNDROME 9
ENSF00000001130	1	ENSG00000055917,	PUMILIO
ENSF00000005344	1	ENSG00000183571,	PYROGLUTAMYL PEPTIDASE 1 EC_3.4.19.3 PYROGLUTAMYL PEPTIDASE I PYRROLIDONE CARBOXYLATE PEPTIDASE 5 OXOPROLYL PEPTIDASE PGP I
ENSF00000000669	1	ENSG00000175198,	PYRUVATE CARBOXYLASE EC_6.4.1.1 PYRUVIC CARBOXYLASE PCB
ENSF00000001960	1	ENSG00000131828,	PYRUVATE DEHYDROGENASE E1 COMPONENT ALPHA SUBUNIT MITOCHONDRIAL PRECURSOR EC_1.2.4.1 PDHE1 A
ENSF00000003644	1	ENSG00000112531,	QUAKING
ENSF00000001955	1	ENSG00000147655,	R SPONDIN PRECURSOR ROOF PLATE SPECIFIC SPONDIN
ENSF00000001622	1	ENSG00000057608,	RAB GDP DISSOCIATION INHIBITOR ALPHA RAB GDI ALPHA GUANOSINE DIPHOSPHATE DISSOCIATION INHIBITOR 1 GDI 1
ENSF00000004836	1	ENSG00000188419,	RAB PROTEINS GERANYLGERANYLTRANSFERASE COMPONENT A 1 RAB ESCORT 1 REP 1 CHOROIDERAEMIA
ENSF00000001683	1	ENSG00000107560,	RAB11 FAMILY INTERACTING 1 RAB11 FIP1 RAB COUPLING
ENSF00000003124	1	ENSG00000090565,	RAB11 FAMILY INTERACTING RAB11
ENSF00000005339	1	ENSG00000115839,	RAB3 GTPASE ACTIVATING CATALYTIC SUBUNIT RAB3 GTPASE ACTIVATING 130 KDA SUBUNIT RAB3 GAP P130 RAB3 GAP
ENSF00000002792	1	ENSG00000154710,	RAB5 GDP/GTP EXCHANGE FACTOR RABEX 5
ENSF00000004698	1	ENSG00000161800,	RAC GTPASE ACTIVATING 1 MGCRACGAP
ENSF00000000414	1	ENSG00000143344,	RAL GUANINE NUCLEOTIDE DISSOCIATION STIMULATOR RALGDS
ENSF00000004191	1	ENSG00000135597,	RALBP1 ASSOCIATED EPS DOMAIN CONTAINING 1 RALBP1 INTERACTING 1
ENSF00000002231	1	ENSG00000010017,	RAN BINDING 9 RANBP9 RAN BINDING M RANBPM
ENSF00000001006	1	ENSG00000136237,	RAP GUANINE NUCLEOTIDE EXCHANGE FACTOR CAMP REGULATED GUANINE NUCLEOTIDE EXCHANGE FACTOR CAMP EXCHANGE FACTOR DIRECTLY ACTIVATED BY CAMP EPAC
ENSF00000003635	1	ENSG00000105784,	RAP2
ENSF00000000866	1	ENSG00000075391,	RAS GTPASE ACTIVATING
ENSF00000001042	1	ENSG00000140575,	RAS GTPASE ACTIVATING
ENSF00000001271	1	ENSG00000172575,	RAS GUANYL RELEASING 3 CALCIUM AND DAG REGULATED GUANINE NUCLEOTIDE EXCHANGE FACTOR III GUANINE NUCLEOTIDE EXCHANGE FACTOR RAP1
ENSF00000006035	1	ENSG00000148484,	RAS SUPPRESSOR 1 RSU 1
ENSF00000005255	1	ENSG00000023287,	RB1 INDUCIBLE COILED COIL 1
ENSF00000000191	1	ENSG00000078589,	RECEPTOR
ENSF00000000287	1	ENSG00000151623,	RECEPTOR
ENSF00000002492	1	ENSG00000132329,	RECEPTOR ACTIVITY MODIFYING PRECURSOR
ENSF00000006830	1	ENSG00000147654,	RECEPTOR BINDING CANCER ANTIGEN EXPRESSED ON SISO CELLS CANCER ASSOCIATED SURFACE ANTIGEN RCAS1 ESTROGEN RECEPTOR BINDING FRAGMENT ASSOCIATED GENE 9
ENSF00000000283	1	ENSG00000144407,	RECEPTOR PRECURSOR
ENSF00000002079	1	ENSG00000155093,	RECEPTOR TYPE TYROSINE PHOSPHATASE PRECURSOR R PTP
ENSF00000004039	1	ENSG00000189056,	REELIN EC_3.4.21.-
ENSF00000011783	1	ENSG00000121446,	REGULATOR OF G 1
ENSF00000000236	1	ENSG00000091844,	REGULATOR OF G SIGNALING
ENSF00000007696	1	ENSG00000132554,	REGULATOR OF G SIGNALING 22 RGS22
ENSF00000003953	1	ENSG00000141564,	REGULATORY ASSOCIATED OF MTOR RAPTOR P150 TARGET OF RAPAMYCIN TOR SCAFFOLD
ENSF00000007780	1	ENSG00000184719,	RENALASE PRECURSOR EC_1.4.-.-
ENSF00000002233	1	ENSG00000035928,	REPLICATION FACTOR C SUBUNIT 1 REPLICATION FACTOR C LARGE SUBUNIT RF C 140 KDA SUBUNIT ACTIVATOR 1.140 KDA SUBUNIT ACTIVATOR 1 LARGE SUBUNIT A1.140 KDA SUBUNIT BINDING
ENSF00000003691	1	ENSG00000040608,	RETICULON 4 RECEPTOR PRECURSOR NOGO 66 RECEPTOR HOMOLOG NOGO 66 RECEPTOR RELATED NOGO RECEPTOR
ENSF00000001033	1	ENSG00000077092,	RETINOIC ACID RECEPTOR RAR
ENSF00000004238	1	ENSG00000121064,	RETINOID INDUCIBLE SERINE CARBOXYPEPTIDASE PRECURSOR EC_3.4.16.- SERINE CARBOXYPEPTIDASE 1
ENSF00000006153	1	ENSG00000122707,	REVERSION INDUCING CYSTEINE RICH WITH KAZAL MOTIFS PRECURSOR
ENSF00000003025	1	ENSG00000186654,	RHO GTPASE ACTIVATING
ENSF00000007167	1	ENSG00000187122,	RHO GTPASE ACTIVATING 19 RHO TYPE GTPASE ACTIVATING 19
ENSF00000001529	1	ENSG00000164741,	RHO GTPASE ACTIVATING 7 RHO TYPE GTPASE ACTIVATING 7 DELETED IN LIVER CANCER 1 DLC 1 STAR RELATED LIPID TRANSFER 12 STARD12 START DOMAIN CONTAINING 12
ENSF00000001604	1	ENSG00000196914,	RHO GUANINE NUCLEOTIDE EXCHANGE FACTOR 1
ENSF00000008565	1	ENSG00000164292,	RHO RELATED BTB DOMAIN CONTAINING 3
ENSF00000008146	1	ENSG00000144468,	RHOMBOID DOMAIN CONTAINING 1 EC_3.4.21.-
ENSF00000004055	1	ENSG00000131941,	RHOPHILIN GTP RHO BINDING
ENSF00000004121	1	ENSG00000113360,	RIBONUCLEASE 3 EC_3.1.26.3 RIBONUCLEASE III RNASE III
ENSF00000004010	1	ENSG00000148688,	RIBONUCLEASE P SUBUNIT P30 EC_3.1.26.5 RNASEP P30 RNASE P SUBUNIT 2
ENSF00000004116	1	ENSG00000162437,	RIBONUCLEOPROTEIN PTB BINDING RAVER
ENSF00000000688	1	ENSG00000141127,	RIBOSE PHOSPHATE PYROPHOSPHOKINASE EC_2.7.6.1 PHOSPHORIBOSYL PYROPHOSPHATE SYNTHETASE
ENSF00000002994	1	ENSG00000136643,	RIBOSOMAL S6 KINASE DELTA 1 EC_2.7.11.1.52 KDA RIBOSOMAL S6 KINASE
ENSF00000005645	1	ENSG00000166532,	RIBOSOMAL S6 MODIFICATION
ENSF00000003105	1	ENSG00000197713,	RIBULOSE PHOSPHATE 3 EPIMERASE EC_5.1.3.1 PENTOSE 5 PHOSPHATE 3 EPIMERASE PPE RPE
ENSF00000006996	1	ENSG00000162620,	RICH REPEAT CONTAINING
ENSF00000002439	1	ENSG00000082996,	RING FINGER
ENSF00000003935	1	ENSG00000137522,	RING FINGER
ENSF00000005101	1	ENSG00000101236,	RING FINGER
ENSF00000001958	1	ENSG00000121848,	RING FINGER 126
ENSF00000006936	1	ENSG00000163961,	RING FINGER 168
ENSF00000005452	1	ENSG00000132972,	RING FINGER 17
ENSF00000005355	1	ENSG00000120925,	RING FINGER 170
ENSF00000006608	1	ENSG00000159579,	RING FINGER AND SPRY DOMAIN CONTAINING 1 PRECURSOR
ENSF00000003649	1	ENSG00000163602,	RING1 AND YY1 BINDING DEATH EFFECTOR DOMAIN ASSOCIATED FACTOR DED ASSOCIATED FACTOR
ENSF00000003583	1	ENSG00000153561,	RMD5
ENSF00000007461	1	ENSG00000089682,	RNA BINDING 41 RNA BINDING MOTIF 41
ENSF00000001814	1	ENSG00000118985,	RNA POLYMERASE II ELONGATION FACTOR ELL ELEVEN NINETEEN LYSINE RICH LEUKEMIA
ENSF00000004914	1	ENSG00000180182,	RNA POLYMERASE II MEDIATOR COMPLEX SUBUNIT 14 MEDIATOR COMPLEX
ENSF00000004515	1	ENSG00000020426,	RNA POLYMERASE II TRANSCRIPTION FACTOR B SUBUNIT 3 RNA POLYMERASE II TRANSCRIPTION FACTOR B P38 SUBUNIT RNA POLYMERASE II TRANSCRIPTION FACTOR B 38 KDA SUBUNIT
ENSF00000000921	1	ENSG00000169855,	ROUNDABOUT HOMOLOG PRECURSOR
ENSF00000003089	1	ENSG00000148843,	RRP5
ENSF00000007305	1	ENSG00000198853,	RUN AND SH3 DOMAIN CONTAINING 2
ENSF00000002979	1	ENSG00000099810,	S METHYL 5 THIOADENOSINE PHOSPHORYLASE EC_2.4.2.28 5' METHYLTHIOADENOSINE PHOSPHORYLASE MTA PHOSPHORYLASE MTAPASE
ENSF00000006527	1	ENSG00000068784,	S1 RNA BINDING DOMAIN CONTAINING 1
ENSF00000007825	1	ENSG00000166788,	SAAL1
ENSF00000003874	1	ENSG00000112367,	SAC DOMAIN CONTAINING 3
ENSF00000001874	1	ENSG00000155307,	SAM DOMAIN CONTAINING 1
ENSF00000007359	1	ENSG00000161526,	SAP30 BINDING TRANSCRIPTIONAL REGULATOR HCNGP
ENSF00000003780	1	ENSG00000160633,	SCAFFOLD ATTACHMENT FACTOR B SCAFFOLD ATTACHMENT FACTOR B1 SAF B
ENSF00000000723	1	ENSG00000138760,	SCAVENGER RECEPTOR CLASS B MEMBER
ENSF00000002172	1	ENSG00000205045,	SCHLAFEN FAMILY MEMBER
ENSF00000003455	1	ENSG00000163935,	SCM WITH FOUR MBT DOMAINS
ENSF00000003436	1	ENSG00000092108,	SEC1 FAMILY DOMAIN CONTAINING 1 SYNTAXIN BINDING 1 2
ENSF00000006223	1	ENSG00000184178,	SEC1 FAMILY DOMAIN CONTAINING 2 SYNTAXIN BINDING 1 1
ENSF00000002251	1	ENSG00000129657,	SEC14 CYTOSOLIC FACTOR TRANSFER PI/PC TP
ENSF00000002689	1	ENSG00000107651,	SEC23 INTERACTING
ENSF00000002434	1	ENSG00000136193,	SECERNIN
ENSF00000003249	1	ENSG00000138593,	SECIS BINDING 2 SELENOCYSTEINE INSERTION SEQUENCE BINDING 2
ENSF00000008078	1	ENSG00000129158,	SECRETION REGULATING GUANINE NUCLEOTIDE EXCHANGE FACTOR GUANINE NUCLEOTIDE EXCHANGE FACTOR RELATED DEAFNESS LOCUS ASSOCIATED GUANINE NUCLEOTIDE EXCHANGE FACTOR DELGEF
ENSF00000001059	1	ENSG00000085365,	SECRETORY CARRIER ASSOCIATED MEMBRANE SECRETORY CARRIER MEMBRANE
ENSF00000002432	1	ENSG00000101251,	SEL 1 HOMOLOG PRECURSOR SUPPRESSOR OF LIN 12 SEL 1L
ENSF00000000420	1	ENSG00000092421,	SEMAPHORIN PRECURSOR
ENSF00000000491	1	ENSG00000075213,	SEMAPHORIN PRECURSOR
ENSF00000000804	1	ENSG00000187764,	SEMAPHORIN PRECURSOR
ENSF00000003339	1	ENSG00000090054,	SERINE PALMITOYLTRANSFERASE 1 EC_2.3.1.50 LONG CHAIN BASE BIOSYNTHESIS 1 LCB 1 SERINE PALMITOYL COA TRANSFERASE 1 SPT 1 SPT1
ENSF00000007611	1	ENSG00000196335,	SERINE/THREONINE KINASE 31 EC_2.7.11.1
ENSF00000001354	1	ENSG00000083290,	SERINE/THREONINE KINASE ATG1 EC_2.7.11.1 AUTOPHAGY RELATED 1
ENSF00000000721	1	ENSG00000150457,	SERINE/THREONINE KINASE EC_2.7.11.1
ENSF00000002138	1	ENSG00000169302,	SERINE/THREONINE KINASE EC_2.7.11.1
ENSF00000005143	1	ENSG00000183765,	SERINE/THREONINE KINASE EC_2.7.11.1
ENSF00000000513	1	ENSG00000102572,	SERINE/THREONINE KINASE EC_2.7.11.1 KINASE STE20 KINASE
ENSF00000002679	1	ENSG00000164715,	SERINE/THREONINE KINASE EC_2.7.11.1 LEMUR TYROSINE KINASE APOPTOSIS ASSOCIATED TYROSINE KINASE BRAIN KINASE
ENSF00000001573	1	ENSG00000100749,	SERINE/THREONINE KINASE EC_2.7.11.1 VACCINIA RELATED KINASE
ENSF00000001411	1	ENSG00000184304,	SERINE/THREONINE KINASE EC_2.7.11.13 KINASE C TYPE NPKC
ENSF00000001387	1	ENSG00000111837,	SERINE/THREONINE KINASE EC_2.7.11.22 CELL KINASE
ENSF00000003378	1	ENSG00000175054,	SERINE/THREONINE KINASE MEC1 EC_2.7.11.1 DNA DAMAGE CHECKPOINT KINASE MEC1 MITOSIS ENTRY CHECKPOINT 1 ATR HOMOLOG
ENSF00000002698	1	ENSG00000149311,	SERINE/THREONINE KINASE TEL1 EC_2.7.11.1 DNA DAMAGE CHECKPOINT KINASE TEL1 TELOMERE LENGTH REGULATION 1 ATM HOMOLOG
ENSF00000006456	1	ENSG00000116783,	SERINE/THREONINE KINASE TNNI3K EC_2.7.11.1 TNNI3 INTERACTING KINASE CARDIAC ANKYRIN REPEAT KINASE
ENSF00000002175	1	ENSG00000146872,	SERINE/THREONINE KINASE TOUSLED EC_2.7.11.1 TOUSLED KINASE
ENSF00000004415	1	ENSG00000168038,	SERINE/THREONINE KINASE ULK4 EC_2.7.11.1 UNC 51 KINASE 4
ENSF00000000726	1	ENSG00000154001,	SERINE/THREONINE PHOSPHATASE 2A 56 KDA REGULATORY SUBUNIT PP2A B SUBUNIT B' PP2A B SUBUNIT B56 PP2A B SUBUNIT PR61 PP2A B SUBUNIT R5
ENSF00000007870	1	ENSG00000092020,	SERINE/THREONINE PHOSPHATASE 2A REGULATORY SUBUNIT B'' SUBUNIT GAMMA
ENSF00000003066	1	ENSG00000154845,	SERINE/THREONINE PHOSPHATASE 4 REGULATORY SUBUNIT 1
ENSF00000001231	1	ENSG00000086717,	SERINE/THREONINE PHOSPHATASE WITH EF HANDS EC_3.1.3.16 PPEF
ENSF00000005449	1	ENSG00000054282,	SEROLOGICALLY DEFINED COLON CANCER ANTIGEN 8 CENTROSOMAL COLON CANCER AUTOANTIGEN
ENSF00000008611	1	ENSG00000179833,	SERTA DOMAIN CONTAINING 2 TRANSCRIPTIONAL REGULATOR INTERACTING WITH THE PHD BROMODOMAIN 2 TRIP BR2
ENSF00000001969	1	ENSG00000080546,	SESTRIN
ENSF00000001217	1	ENSG00000185420,	SET AND MYND DOMAIN CONTAINING
ENSF00000004538	1	ENSG00000198089,	SFI1
ENSF00000007664	1	ENSG00000139218,	SFRS2 INTERACTING SPLICING FACTOR ARGININE/SERINE RICH 2 INTERACTING SC35 INTERACTING 1 CTD ASSOCIATED SR 11 SPLICING REGULATORY 129 SRRP129 RENAL CARCINOMA ANTIGEN NY REN 40
ENSF00000003359	1	ENSG00000104611,	SH2 DOMAIN CONTAINING 4A
ENSF00000001258	1	ENSG00000162105,	SH3 AND MULTIPLE ANKYRIN REPEAT DOMAINS
ENSF00000001361	1	ENSG00000118473,	SH3 CONTAINING GRB2 3 INTERACTING 1 ENDOPHILIN 3 INTERACTING
ENSF00000001951	1	ENSG00000198087,	SH3 DOMAIN CONTAINING KINASE BINDING 1 SH3 CONTAINING EXPRESSED IN TUMORIGENIC ASTROCYTES REGULATOR OF UBIQUITOUS KINASE RUK
ENSF00000008927	1	ENSG00000171241,	SHC SH2 DOMAIN BINDING 1
ENSF00000001243	1	ENSG00000148082,	SHC TRANSFORMING 3 SH2 DOMAIN C3 SRC HOMOLOGY 2 DOMAIN CONTAINING TRANSFORMING C3 NEURONAL SHC N SHC
ENSF00000007162	1	ENSG00000129810,	SHUGOSHIN 1
ENSF00000008777	1	ENSG00000163535,	SHUGOSHIN 2
ENSF00000002059	1	ENSG00000146555,	SIDEKICK PRECURSOR
ENSF00000002858	1	ENSG00000166562,	SIGNAL PEPTIDASE COMPLEX CATALYTIC SUBUNIT SEC11A EC_3.4.-.- SEC11 HOMOLOG A SEC11 1 MICROSOMAL SIGNAL PEPTIDASE 18 KDA SUBUNIT SPASE 18 KDA SUBUNIT SPC18 ENDOPEPTIDASE SP18
ENSF00000001239	1	ENSG00000175356,	SIGNAL PEPTIDE CUB AND EGF DOMAIN CONTAINING PRECURSOR
ENSF00000007068	1	ENSG00000157837,	SIGNAL PEPTIDE PEPTIDASE 3 EC_3.4.23.- SPP 3 INTRAMEMBRANE PROTEASE 2 IMP2 PRESENILIN 4
ENSF00000004086	1	ENSG00000100883,	SIGNAL RECOGNITION PARTICLE 54 KDA
ENSF00000000422	1	ENSG00000138378,	SIGNAL TRANSDUCER AND ACTIVATOR OF TRANSCRIPTION
ENSF00000002428	1	ENSG00000115145,	SIGNAL TRANSDUCING ADAPTER MOLECULE STAM
ENSF00000010690	1	ENSG00000134986,	SIMILAR TO NEURONAL 3 1 P311
ENSF00000001496	1	ENSG00000162739,	SLAM FAMILY MEMBER PRECURSOR
ENSF00000002960	1	ENSG00000163216,	SMALL PROLINE RICH
ENSF00000001377	1	ENSG00000116030,	SMALL UBIQUITIN RELATED MODIFIER PRECURSOR SUMO
ENSF00000001612	1	ENSG00000138041,	SMEK HOMOLOG
ENSF00000005993	1	ENSG00000113716,	SMF FRAGMENT
ENSF00000005665	1	ENSG00000116698,	SMG7 SMG 7 HOMOLOG EST1 C
ENSF00000000526	1	ENSG00000072041,	SODIUM AND CHLORIDE DEPENDENT TRANSPORTER SOLUTE CARRIER FAMILY 6 MEMBER
ENSF00000000742	1	ENSG00000111371,	SODIUM COUPLED NEUTRAL AMINO ACID TRANSPORTER 4 NA + COUPLED NEUTRAL AMINO ACID TRANSPORTER 4 AMINO ACID TRANSPORTER A3 SYSTEM A AMINO ACID TRANSPORTER 3 SOLUTE CARRIER FAMILY 38 MEMBER 4
ENSF00000001138	1	ENSG00000168575,	SODIUM DEPENDENT PHOSPHATE TRANSPORTER 1 SOLUTE CARRIER FAMILY 20 MEMBER 1
ENSF00000003945	1	ENSG00000120519,	SODIUM/BILE ACID COTRANSPORTER 7 NA + /BILE ACID COTRANSPORTER 7 SOLUTE CARRIER FAMILY 10 MEMBER 7
ENSF00000000175	1	ENSG00000183023,	SODIUM/CALCIUM EXCHANGER PRECURSOR NA + /CA 2+ EXCHANGE
ENSF00000000453	1	ENSG00000100170,	SODIUM/GLUCOSE COTRANSPORTER NA + /GLUCOSE COTRANSPORTER AFFINITY SODIUM GLUCOSE COTRANSPORTER
ENSF00000000710	1	ENSG00000115616,	SODIUM/HYDROGEN EXCHANGER NA + /H + EXCHANGER NHE SOLUTE CARRIER FAMILY 9 MEMBER
ENSF00000005978	1	ENSG00000143199,	SOLUBLE ADENYLYL CYCLASE
ENSF00000000646	1	ENSG00000064651,	SOLUTE CARRIER FAMILY 12 MEMBER BUMETANIDE SENSITIVE SODIUM POTASSIUM CHLORIDE COTRANSPORTER NA K CL SYMPORTER
ENSF00000000655	1	ENSG00000158296,	SOLUTE CARRIER FAMILY 13 MEMBER NA + COTRANSPORTER
ENSF00000000242	1	ENSG00000147606,	SOLUTE CARRIER FAMILY 26 MEMBER
ENSF00000005514	1	ENSG00000133195,	SOLUTE CARRIER FAMILY 39 METAL ION TRANSPORTER MEMBER 11
ENSF00000005301	1	ENSG00000148482,	SOLUTE CARRIER FAMILY 39 ZINC TRANSPORTER MEMBER 12
ENSF00000001794	1	ENSG00000100485,	SON OF SEVENLESS HOMOLOG SOS
ENSF00000000945	1	ENSG00000154556,	SORBIN AND SH3 DOMAIN CONTAINING 1 PONSIN C CBL ASSOCIATED CAP SH3 DOMAIN 5 S
ENSF00000001771	1	ENSG00000205302,	SORTING
ENSF00000003258	1	ENSG00000162627,	SORTING NEXIN
ENSF00000004553	1	ENSG00000064652,	SORTING NEXIN
ENSF00000004113	1	ENSG00000135317,	SORTING NEXIN 14
ENSF00000003706	1	ENSG00000174226,	SORTING NEXIN 17
ENSF00000001602	1	ENSG00000130340,	SORTING NEXIN 18 SORTING NEXIN ASSOCIATED GOLGI 1
ENSF00000005930	1	ENSG00000120451,	SORTING NEXIN 19
ENSF00000004880	1	ENSG00000143376,	SORTING NEXIN 27
ENSF00000002230	1	ENSG00000113140,	SPARC PRECURSOR SECRETED ACIDIC AND RICH IN CYSTEINE OSTEONECTIN ON BASEMENT MEMBRANE 40 BM 40
ENSF00000003137	1	ENSG00000112562,	SPARC RELATED MODULAR CALCIUM BINDING 2 PRECURSOR SECRETED MODULAR CALCIUM BINDING 2 SMOC 2
ENSF00000001645	1	ENSG00000144228,	SPECKLE TYPE POZ
ENSF00000000319	1	ENSG00000163554,	SPECTRIN CHAIN BRAIN SPECTRIN NON ERYTHROID CHAIN SPECTRIN
ENSF00000005990	1	ENSG00000144451,	SPERM ASSOCIATED ANTIGEN 16 PF20 HOMOLOG
ENSF00000009630	1	ENSG00000076382,	SPERM ASSOCIATED ANTIGEN 5 MITOTIC SPINDLE ASSOCIATED P126 MAP126
ENSF00000007125	1	ENSG00000144962,	SPERMATOGENESIS ASSOCIATED 16 FRAGMENT
ENSF00000006700	1	ENSG00000163071,	SPERMATOGENESIS ASSOCIATED 18
ENSF00000003278	1	ENSG00000132122,	SPERMATOGENESIS ASSOCIATED 6 PRECURSOR
ENSF00000007525	1	ENSG00000042317,	SPERMATOGENESIS ASSOCIATED 7
ENSF00000003677	1	ENSG00000166224,	SPHINGOSINE 1 PHOSPHATE LYASE EC_4.1.2.27 SP LYASE SPHINGOSINE 1 PHOSPHATE ALDOLASE
ENSF00000000551	1	ENSG00000198121,	SPHINGOSINE 1 PHOSPHATE RECEPTOR EDG SPHINGOSINE 1 PHOSPHATE RECEPTOR
ENSF00000006667	1	ENSG00000156876,	SPINDLE ASSEMBLY ABNORMAL 6 HOMOLOG
ENSF00000001603	1	ENSG00000134278,	SPIR
ENSF00000004887	1	ENSG00000183431,	SPLICING FACTOR 3A SUBUNIT 3 SPLICEOSOME ASSOCIATED 61 SAP 61 S
ENSF00000001753	1	ENSG00000112081,	SPLICING FACTOR ARGININE/SERINE RICH
ENSF00000002039	1	ENSG00000116754,	SPLICING FACTOR ARGININE/SERINE RICH 12 SERINE ARGININE RICH SPLICING REGULATORY 86 SRRP86
ENSF00000001690	1	ENSG00000152268,	SPONDIN 1 PRECURSOR F SPONDIN
ENSF00000002570	1	ENSG00000166068,	SPROUTY RELATED EVH1 DOMAIN CONTAINING SPRED
ENSF00000003207	1	ENSG00000141293,	SRC KINASE ASSOCIATED PHOSPHOPROTEIN 2 SRC FAMILY ASSOCIATED PHOSPHOPROTEIN 2
ENSF00000003327	1	ENSG00000197157,	STAPHYLOCOCCAL NUCLEASE DOMAIN CONTAINING 1 P100 CO ACTIVATOR 100 KDA COACTIVATOR
ENSF00000002984	1	ENSG00000082146,	STE20 RELATED ADAPTER STRAD ALPHA
ENSF00000002711	1	ENSG00000020577,	STERILE ALPHA MOTIF DOMAIN CONTAINING
ENSF00000004564	1	ENSG00000177570,	STERILE ALPHA MOTIF DOMAIN CONTAINING
ENSF00000001890	1	ENSG00000196482,	STEROID HORMONE RECEPTOR ESTROGEN RELATED RECEPTOR ERR ESTROGEN RECEPTOR
ENSF00000002836	1	ENSG00000057252,	STEROL O ACYLTRANSFERASE 1 EC_2.3.1.26 CHOLESTEROL ACYLTRANSFERASE 1 ACYL COENZYME A:CHOLESTEROL ACYLTRANSFERASE 1 ACAT 1
ENSF00000003975	1	ENSG00000119487,	STRESS ACTIVATED MAP KINASE INTERACTING 1 SAPK INTERACTING 1
ENSF00000001619	1	ENSG00000196792,	STRIATIN
ENSF00000002845	1	ENSG00000167323,	STROMAL INTERACTION MOLECULE PRECURSOR
ENSF00000001805	1	ENSG00000112305,	STROMAL MEMBRANE ASSOCIATED 1
ENSF00000000859	1	ENSG00000077935,	STRUCTURAL MAINTENANCE OF CHROMOSOMES
ENSF00000003482	1	ENSG00000198887,	STRUCTURAL MAINTENANCE OF CHROMOSOMES 5
ENSF00000006105	1	ENSG00000164961,	STRUMPELLIN
ENSF00000001316	1	ENSG00000148229,	SUBUNIT SUBUNIT DNA SUBUNIT
ENSF00000001919	1	ENSG00000117118,	SUCCINATE DEHYDROGENASE [UBIQUINONE] IRON SULFUR SUBUNIT MITOCHONDRIAL PRECURSOR EC_1.3.5.1 IP
ENSF00000002890	1	ENSG00000163541,	SUCCINYL COA LIGASE [GDP FORMING] SUBUNIT ALPHA MITOCHONDRIAL PRECURSOR EC_6.2.1.4 SUCCINYL COA SYNTHETASE SUBUNIT ALPHA SCS ALPHA
ENSF00000001375	1	ENSG00000172340,	SUCCINYL COA LIGASE FORMING] BETA CHAIN MITOCHONDRIAL PRECURSOR SUCCINYL COA SYNTHETASE CHAIN SCS SPECIFIC SUCCINYL COA SYNTHETASE SUBUNIT BETA
ENSF00000002127	1	ENSG00000083720,	SUCCINYL COA:3 KETOACID COENZYME A TRANSFERASE 1 MITOCHONDRIAL PRECURSOR EC_2.8.3.5 SOMATIC TYPE SUCCINYL COA:3 OXOACID COA TRANSFERASE SCOT S
ENSF00000002878	1	ENSG00000144455,	SULFATASE MODIFYING FACTOR PRECURSOR C ALPHA FORMYGLYCINE GENERATING ENZYME
ENSF00000004098	1	ENSG00000137767,	SULFIDE:QUINONE OXIDOREDUCTASE MITOCHONDRIAL PRECURSOR EC 1
ENSF00000003823	1	ENSG00000126261,	SUMO ACTIVATING ENZYME SUBUNIT 2 EC_6.3.2.- UBIQUITIN 1 ACTIVATING ENZYME E1B
ENSF00000002633	1	ENSG00000197321,	SUPERVILLIN ARCHVILLIN P205/P250
ENSF00000001126	1	ENSG00000004866,	SUPPRESSION OF TUMORIGENICITY 7
ENSF00000006586	1	ENSG00000170677,	SUPPRESSOR OF CYTOKINE SIGNALING 6 SOCS 6 SUPPRESSOR OF CYTOKINE SIGNALING 4 SOCS 4 CYTOKINE INDUCIBLE SH2 4 CIS 4
ENSF00000004639	1	ENSG00000171150,	SUPPRESSOR OF CYTOKINE SIGNALING SOCS
ENSF00000006466	1	ENSG00000106868,	SUSHI DOMAIN CONTAINING 1 PRECURSOR
ENSF00000021122	1	ENSG00000197522,	SUZ12P
ENSF00000002407	1	ENSG00000121988,	SWI/SNF RELATED MATRIX ASSOCIATED ACTIN DEPENDENT REGULATOR OF CHROMATIN SUBFAMILY A 1 EC_3.6.1.- SUCROSE NONFERMENTING 2 1 HEPA RELATED
ENSF00000004031	1	ENSG00000163104,	SWI/SNF RELATED MATRIX ASSOCIATED ACTIN DEPENDENT REGULATOR OF CHROMATIN SUBFAMILY A CONTAINING DEAD/H BOX 1 EC_3.6.1.- ATP DEPENDENT HELICASE 1
ENSF00000001796	1	ENSG00000173473,	SWI/SNF RELATED MATRIX ASSOCIATED ACTIN DEPENDENT REGULATOR OF CHROMATIN SUBFAMILY C MEMBER SWI/SNF COMPLEX KDA SUBUNIT BRG1 ASSOCIATED FACTOR
ENSF00000002981	1	ENSG00000133789,	SWITCH ASSOCIATED 70 SWAP 70
ENSF00000001421	1	ENSG00000157152,	SYNAPSIN SYNAPSIN
ENSF00000007850	1	ENSG00000198765,	SYNAPTONEMAL COMPLEX 1 SCP 1
ENSF00000000880	1	ENSG00000008282,	SYNAPTOPHYSIN
ENSF00000009014	1	ENSG00000172403,	SYNAPTOPODIN 2 MYOPODIN
ENSF00000000692	1	ENSG00000164674,	SYNAPTOTAGMIN
ENSF00000003208	1	ENSG00000143469,	SYNAPTOTAGMIN 16 SYNAPTOTAGMIN XIV RELATED SYNAPTOTAGMIN 14
ENSF00000000183	1	ENSG00000067715,	SYNAPTOTAGMIN SYNAPTOTAGMIN
ENSF00000006617	1	ENSG00000136874,	SYNTAXIN 17
ENSF00000007070	1	ENSG00000168818,	SYNTAXIN 18
ENSF00000007074	1	ENSG00000170310,	SYNTAXIN 8
ENSF00000007551	1	ENSG00000168952,	SYNTAXIN BINDING 6
ENSF00000001201	1	ENSG00000116266,	SYNTAXIN BINDING UNC 18 HOMOLOG UNC
ENSF00000001911	1	ENSG00000141380,	SYT
ENSF00000000883	1	ENSG00000092607,	T BOX TRANSCRIPTION FACTOR T BOX
ENSF00000002110	1	ENSG00000132141,	T COMPLEX 1 SUBUNIT ZETA TCP 1 ZETA CCT ZETA
ENSF00000002124	1	ENSG00000146426,	T LYMPHOMA INVASION AND METASTASIS INDUCING 1 TIAM 1
ENSF00000010550	1	ENSG00000171045,	T SNARE DOMAIN CONTAINING 1
ENSF00000021244	1	ENSG00000138311,	TALANIN
ENSF00000001549	1	ENSG00000171914,	TALIN
ENSF00000002865	1	ENSG00000173273,	TANKYRASE EC_2.4.2.30 TANKYRASE TNKS TRF1 INTERACTING ANKYRIN RELATED ADP RIBOSE POLYMERASE
ENSF00000006975	1	ENSG00000115750,	TATA BOX BINDING ASSOCIATED FACTOR RNA POLYMERASE I SUBUNIT B TATA BOX BINDING ASSOCIATED FACTOR 1B TBP ASSOCIATED FACTOR 1B
ENSF00000001063	1	ENSG00000028839,	TATA BOX BINDING TATA BOX FACTOR TATA BINDING FACTOR TATA SEQUENCE BINDING TRANSCRIPTION INITIATION FACTOR TFIID TBP SUBUNIT
ENSF00000001538	1	ENSG00000099749,	TAXILIN
ENSF00000005402	1	ENSG00000145348,	TBC DOMAIN CONTAINING KINASE
ENSF00000002246	1	ENSG00000054611,	TBC1 DOMAIN FAMILY MEMBER
ENSF00000007644	1	ENSG00000109680,	TBC1 DOMAIN FAMILY MEMBER 19
ENSF00000004108	1	ENSG00000125875,	TBC1 DOMAIN FAMILY MEMBER 20
ENSF00000002083	1	ENSG00000136111,	TBC1 DOMAIN FAMILY MEMBER 4 AKT SUBSTRATE OF 160 KDA AS160
ENSF00000004097	1	ENSG00000131374,	TBC1 DOMAIN FAMILY MEMBER 5
ENSF00000002505	1	ENSG00000121297,	TEASHIRT HOMOLOG
ENSF00000007910	1	ENSG00000204852,	TECTONIC 1 PRECURSOR
ENSF00000008125	1	ENSG00000119977,	TECTONIC 3 PRECURSOR
ENSF00000005680	1	ENSG00000070366,	TELOMERASE BINDING EST1A EC_3.1.-.- EVER SHORTER TELOMERES 1A TELOMERASE SUBUNIT EST1A EST1 A
ENSF00000003006	1	ENSG00000189308,	TESMIN METALLOTHIONEIN 5 TESTIS SPECIFIC TESTIS SPECIFIC METALLOTHIONEIN
ENSF00000001820	1	ENSG00000196104,	TESTICAN PRECURSOR SPARC/OSTEONECTIN CWCV AND KAZAL DOMAINS PROTEOGLYCAN
ENSF00000000709	1	ENSG00000139174,	TESTIN
ENSF00000007544	1	ENSG00000120498,	TESTIS EXPRESSED 11
ENSF00000007392	1	ENSG00000121101,	TESTIS EXPRESSED 14 TESTIS EXPRESSED SEQUENCE 14
ENSF00000011644	1	ENSG00000158623,	TESTIS SPECIFIC 13
ENSF00000000708	1	ENSG00000143119,	TETRASPANIN TSPAN
ENSF00000000865	1	ENSG00000168785,	TETRASPANIN TSPAN TRANSMEMBRANE 4 SUPERFAMILY MEMBER
ENSF00000005029	1	ENSG00000156042,	TETRATRICOPEPTIDE REPEAT
ENSF00000006548	1	ENSG00000100154,	TETRATRICOPEPTIDE REPEAT 28 TPR REPEAT 28
ENSF00000006184	1	ENSG00000198677,	TETRATRICOPEPTIDE REPEAT 37 TPR REPEAT 37
ENSF00000008134	1	ENSG00000139865,	TETRATRICOPEPTIDE REPEAT 6 TPR REPEAT 6
ENSF00000002450	1	ENSG00000068724,	TETRATRICOPEPTIDE REPEAT TPR REPEAT
ENSF00000002382	1	ENSG00000178662,	TGF BETA INDUCED APOPTOSIS TAIP
ENSF00000006704	1	ENSG00000069702,	TGF BETA RECEPTOR TYPE III PRECURSOR TGFR 3 TRANSFORMING GROWTH FACTOR BETA RECEPTOR III BETAGLYCAN
ENSF00000004673	1	ENSG00000196511,	THIAMIN PYROPHOSPHOKINASE 1 EC_2.7.6.2 THIAMINE PYROPHOSPHOKINASE 1
ENSF00000005201	1	ENSG00000159445,	THIOESTERASE SUPERFAMILY MEMBER 5
ENSF00000005760	1	ENSG00000023318,	THIOREDOXIN DOMAIN CONTAINING 4 PRECURSOR ENDOPLASMIC RETICULUM RESIDENT ERP44
ENSF00000002511	1	ENSG00000125676,	THO COMPLEX SUBUNIT 2
ENSF00000008376	1	ENSG00000164053,	THREE PRIME REPAIR EXONUCLEASE EC_3.1.11.2 3' 5' EXONUCLEASE
ENSF00000002104	1	ENSG00000089123,	THREONINE ASPARTASE 1 EC_3.4.25.- TASPASE 1 [CONTAINS: THREONINE ASPARTASE SUBUNIT ALPHA; THREONINE ASPARTASE SUBUNIT BETA]
ENSF00000001016	1	ENSG00000143374,	THREONYL TRNA SYNTHETASE EC_6.1.1.3 THREONINE TRNA LIGASE THRRS
ENSF00000007104	1	ENSG00000138050,	THUMP DOMAIN CONTAINING 2
ENSF00000001230	1	ENSG00000151090,	THYROID HORMONE RECEPTOR
ENSF00000006309	1	ENSG00000078902,	TOLL INTERACTING
ENSF00000008772	1	ENSG00000150455,	TOLL INTERLEUKIN 1 RECEPTOR DOMAIN CONTAINING ADAPTER TIR DOMAIN CONTAINING ADAPTER MYD88 ADAPTER ADAPTOR WYATT
ENSF00000001336	1	ENSG00000175662,	TOM1 TARGET OF MYB
ENSF00000003855	1	ENSG00000144339,	TOMOREGULIN 1 PRECURSOR TRANSMEMBRANE WITH EGF AND ONE FOLLISTATIN DOMAIN TR 1
ENSF00000003470	1	ENSG00000018699,	TPR REPEAT CONTAINING
ENSF00000007084	1	ENSG00000168234,	TPR REPEAT CONTAINING
ENSF00000006485	1	ENSG00000136560,	TRAF FAMILY MEMBER ASSOCIATED NF KAPPA B ACTIVATOR TRAF INTERACTING I TRAF
ENSF00000006445	1	ENSG00000144560,	TRANSCRIPTION COFACTOR VESTIGIAL 4 VGL 4
ENSF00000000740	1	ENSG00000187098,	TRANSCRIPTION FACTOR
ENSF00000001040	1	ENSG00000008197,	TRANSCRIPTION FACTOR AP 2 ALPHA AP2 ALPHA ACTIVATING ENHANCER BINDING 2 ALPHA AP 2 TRANSCRIPTION FACTOR ACTIVATOR 2 AP 2
ENSF00000001633	1	ENSG00000135457,	TRANSCRIPTION FACTOR CP2
ENSF00000002683	1	ENSG00000114126,	TRANSCRIPTION FACTOR DP E2F DIMERIZATION PARTNER
ENSF00000001067	1	ENSG00000196628,	TRANSCRIPTION FACTOR TRANSCRIPTION FACTOR
ENSF00000001202	1	ENSG00000068781,	TRANSCRIPTION INITIATION FACTOR IIA SUBUNIT TFIIA SUBUNIT
ENSF00000005752	1	ENSG00000153767,	TRANSCRIPTION INITIATION FACTOR IIE SUBUNIT ALPHA TFIIE ALPHA GENERAL TRANSCRIPTION FACTOR IIE SUBUNIT 1 GENERAL TRANSCRIPTION FACTOR IIE 56 KDA SUBUNIT
ENSF00000003789	1	ENSG00000064313,	TRANSCRIPTION INITIATION FACTOR TFIID SUBUNIT 2 TRANSCRIPTION INITIATION FACTOR TFIID 150 KDA SUBUNIT TBP ASSOCIATED FACTOR 150 KDA
ENSF00000005611	1	ENSG00000165632,	TRANSCRIPTION INITIATION FACTOR TFIID SUBUNIT 3 TBP ASSOCIATED FACTOR 3 TRANSCRIPTION INITIATION FACTOR TFIID 140 KDA SUBUNIT 140 KDA TATA BOX BINDING ASSOCIATED FACTOR TAF140 TAFII140
ENSF00000002705	1	ENSG00000130699,	TRANSCRIPTION INITIATION FACTOR TFIID SUBUNIT TRANSCRIPTION INITIATION FACTOR TFIID KDA SUBUNIT TAFII
ENSF00000001366	1	ENSG00000122779,	TRANSCRIPTION INTERMEDIARY FACTOR 1 TIF1 TRIPARTITE MOTIF CONTAINING
ENSF00000002988	1	ENSG00000112182,	TRANSCRIPTION REGULATOR BTB AND CNC HOMOLOG
ENSF00000003563	1	ENSG00000102974,	TRANSCRIPTIONAL REPRESSOR CTCF CCCTC BINDING FACTOR CTCFL PARALOG 11 ZINC FINGER
ENSF00000003592	1	ENSG00000167491,	TRANSCRIPTIONAL REPRESSOR P66 GATA ZINC FINGER DOMAIN CONTAINING
ENSF00000000565	1	ENSG00000072274,	TRANSFERRIN RECEPTOR
ENSF00000001351	1	ENSG00000138162,	TRANSFORMING ACIDIC COILED COIL CONTAINING
ENSF00000001786	1	ENSG00000133110,	TRANSFORMING GROWTH FACTOR BETA INDUCED IG H3 PRECURSOR BETA IG H3 KERATO EPITHELIN RGD CONTAINING COLLAGEN ASSOCIATED RGD CAP
ENSF00000000658	1	ENSG00000167723,	TRANSIENT RECEPTOR POTENTIAL CATION CHANNEL SUBFAMILY V MEMBER OSM 9 TRP CHANNEL VANILLOID RECEPTOR
ENSF00000005062	1	ENSG00000211460,	TRANSLIN
ENSF00000009035	1	ENSG00000065600,	TRANSMEMBRANE HOMOLOG
ENSF00000011848	1	ENSG00000144868,	TRANSMEMBRANE 108 PRECURSOR
ENSF00000007961	1	ENSG00000103227,	TRANSMEMBRANE 112
ENSF00000009319	1	ENSG00000198270,	TRANSMEMBRANE 116
ENSF00000008792	1	ENSG00000139173,	TRANSMEMBRANE 117
ENSF00000010754	1	ENSG00000135956,	TRANSMEMBRANE 127
ENSF00000005175	1	ENSG00000166575,	TRANSMEMBRANE 135
ENSF00000010294	1	ENSG00000170006,	TRANSMEMBRANE 154 PRECURSOR
ENSF00000004683	1	ENSG00000134851,	TRANSMEMBRANE 165 TRANSMEMBRANE TPARL
ENSF00000002336	1	ENSG00000160746,	TRANSMEMBRANE 16H
ENSF00000005603	1	ENSG00000146433,	TRANSMEMBRANE 181
ENSF00000007223	1	ENSG00000163444,	TRANSMEMBRANE 183
ENSF00000005318	1	ENSG00000204442,	TRANSMEMBRANE 28 TED
ENSF00000014157	1	ENSG00000182646,	TRANSMEMBRANE 29
ENSF00000007324	1	ENSG00000109133,	TRANSMEMBRANE 33 DB83
ENSF00000010276	1	ENSG00000168955,	TRANSMEMBRANE 4 L6 FAMILY MEMBER 20
ENSF00000005746	1	ENSG00000062716,	TRANSMEMBRANE 49
ENSF00000003779	1	ENSG00000116209,	TRANSMEMBRANE 59 PRECURSOR
ENSF00000003296	1	ENSG00000136404,	TRANSMEMBRANE 6 SUPERFAMILY MEMBER
ENSF00000007004	1	ENSG00000137842,	TRANSMEMBRANE 62
ENSF00000008878	1	ENSG00000064115,	TRANSMEMBRANE 7 SUPERFAMILY MEMBER 3 PRECURSOR
ENSF00000003497	1	ENSG00000136048,	TRANSMEMBRANE 77
ENSF00000002987	1	ENSG00000103978,	TRANSMEMBRANE 87A PRECURSOR
ENSF00000007802	1	ENSG00000143183,	TRANSMEMBRANE AND COILED COIL DOMAIN CONTAINING 1
ENSF00000001383	1	ENSG00000172765,	TRANSMEMBRANE AND COILED COIL DOMAINS
ENSF00000000904	1	ENSG00000155957,	TRANSMEMBRANE BAX INHIBITOR MOTIF CONTAINING
ENSF00000002702	1	ENSG00000103534,	TRANSMEMBRANE CHANNEL 6
ENSF00000008827	1	ENSG00000130962,	TRANSMEMBRANE GAMMA CARBOXYGLUTAMIC ACID 1 PRECURSOR PROLINE RICH GLA 1 PROLINE RICH GAMMA CARBOXYGLUTAMIC ACID 1
ENSF00000003760	1	ENSG00000168675,	TRANSMEMBRANE PROSTATE ANDROGEN INDUCED
ENSF00000001733	1	ENSG00000100934,	TRANSPORT SEC23
ENSF00000001370	1	ENSG00000117479,	TRANSPORTER SOLUTE CARRIER FAMILY 19 MEMBER
ENSF00000004760	1	ENSG00000186439,	TRIADIN
ENSF00000003902	1	ENSG00000137574,	TRIMETHYLGUANOSINE SYNTHASE HOMOLOG EC_2.1.1.- NUCLEAR RECEPTOR COACTIVATOR 6 INTERACTING PRIP INTERACTING WITH METHYLTRANSFERASE MOTIF PIPMT PIMT
ENSF00000003015	1	ENSG00000185973,	TRIMETHYLLYSINE DIOXYGENASE MITOCHONDRIAL PRECURSOR EC_1.14.11.8 EPSILON TRIMETHYLLYSINE 2 OXOGLUTARATE DIOXYGENASE TML ALPHA KETOGLUTARATE DIOXYGENASE TML HYDROXYLASE TML DIOXYGENASE TMLD
ENSF00000001127	1	ENSG00000100354,	TRINUCLEOTIDE REPEAT CONTAINING
ENSF00000002996	1	ENSG00000100505,	TRIPARTITE MOTIF CONTAINING
ENSF00000001072	1	ENSG00000104228,	TRIPARTITE MOTIF CONTAINING 35 HEMOPOIETIC LINEAGE SWITCH 5
ENSF00000009619	1	ENSG00000166326,	TRIPARTITE MOTIF CONTAINING 44 DIPB
ENSF00000000989	1	ENSG00000121236,	TRIPARTITE MOTIF CONTAINING 5 EC_6.3.2.- TRIM5ALPHA
ENSF00000000822	1	ENSG00000160145,	TRIPLE FUNCTIONAL DOMAIN EC_2.7.11.1
ENSF00000003809	1	ENSG00000066651,	TRNA GUANOSINE 2' O METHYLTRANSFERASE TRM11 EC_2.1.1.-
ENSF00000005733	1	ENSG00000072756,	TRNA NUCLEOTIDYLTRANSFERASE 1 MITOCHONDRIAL PRECURSOR EC_2.7.7.25 MITOCHONDRIAL TRNA NUCLEOTIDYL TRANSFERASE CCA ADDING MT TRNA ADENYLYLTRANSFERASE MT TRNA CCA PYROPHOSPHORYLASE MT TRNA CCA DIPHOSPHORYLASE MT CCA ADDING ENZYME
ENSF00000005245	1	ENSG00000177192,	TRNA PSEUDOURIDINE SYNTHASE A EC_5.4.99.12 TRNA URIDINE ISOMERASE I TRNA PSEUDOURIDYLATE SYNTHASE I
ENSF00000000769	1	ENSG00000138594,	TROPOMODULIN TROPOMODULIN TMOD
ENSF00000000231	1	ENSG00000143549,	TROPOMYOSIN
ENSF00000006207	1	ENSG00000100991,	TRPC4 ASSOCIATED SHORT TRANSIENT RECEPTOR POTENTIAL CHANNEL 4 ASSOCIATED TNF RECEPTOR UBIQUITOUS SCAFFOLDING/SIGNALING PROTEIN TRUSS
ENSF00000005671	1	ENSG00000153339,	TRS85 HOMOLOG
ENSF00000000731	1	ENSG00000139287,	TRYPTOPHAN 5 HYDROXYLASE EC_1.14.16.4 TRYPTOPHAN 5 MONOOXYGENASE
ENSF00000003892	1	ENSG00000116874,	TRYPTOPHANYL TRNA SYNTHETASE MITOCHONDRIAL PRECURSOR EC_6.1.1.2 TRYPTOPHAN TRNA LIGASE TRPRS MT TRPRS
ENSF00000006522	1	ENSG00000130338,	TUBBY RELATED 4 TUBBY 4 TUBBY SUPERFAMILY
ENSF00000000141	1	ENSG00000183785,	TUBULIN ALPHA CHAIN
ENSF00000002892	1	ENSG00000137251,	TUBULOINTERSTITIAL NEPHRITIS ANTIGEN
ENSF00000010691	1	ENSG00000163239,	TUDOR DOMAIN CONTAINING 10
ENSF00000005544	1	ENSG00000083544,	TUDOR DOMAIN CONTAINING 3
ENSF00000004841	1	ENSG00000180113,	TUDOR DOMAIN CONTAINING 6
ENSF00000002624	1	ENSG00000183578,	TUMOR NECROSIS FACTOR ALPHA INDUCED 8
ENSF00000006718	1	ENSG00000102524,	TUMOR NECROSIS FACTOR LIGAND SUPERFAMILY MEMBER 13B B CELL ACTIVATING FACTOR BAFF CD257 ANTIGEN [CONTAINS: TUMOR NECROSIS FACTOR LIGAND SUPERFAMILY MEMBER 13B MEMBRANE FORM; TUMOR NECROSIS FACTOR LIGAND SUPERFAMILY MEMBER 13B SOLUBLE FORM]
ENSF00000004177	1	ENSG00000143155,	TYPE 2A PHOSPHATASE ACTIVATOR TIP41 PP2A PHOSPHATASE ACTIVATOR TIP41
ENSF00000002066	1	ENSG00000109452,	TYPE INOSITOL 3 4 BISPHOSPHATE 4 PHOSPHATASE EC_3.1.3.66 INOSITOL POLYPHOSPHATE 4 PHOSPHATASE TYPE
ENSF00000000401	1	ENSG00000107165,	TYROSINASE PRECURSOR EC_1.14.18.1 MONOPHENOL MONOOXYGENASE
ENSF00000003496	1	ENSG00000112655,	TYROSINE KINASE 7 PRECURSOR
ENSF00000002948	1	ENSG00000097007,	TYROSINE KINASE ABL2 EC_2.7.10.2 ABELSON MURINE LEUKEMIA VIRAL ONCOGENE HOMOLOG 2 ABELSON RELATED GENE TYROSINE KINASE ARG
ENSF00000001022	1	ENSG00000096968,	TYROSINE KINASE EC_2.7.10.2 JANUS KINASE JAK
ENSF00000002840	1	ENSG00000120156,	TYROSINE KINASE RECEPTOR TIE
ENSF00000002685	1	ENSG00000165025,	TYROSINE KINASE SYK EC_2.7.10.2 SPLEEN TYROSINE KINASE
ENSF00000002522	1	ENSG00000116675,	TYROSINE PHOSPHATASE AUXILIN EC_3.1.3.48 DNAJ HOMOLOG SUBFAMILY C MEMBER 6
ENSF00000000530	1	ENSG00000127329,	TYROSINE PHOSPHATASE EC_3.1.3.48
ENSF00000002169	1	ENSG00000196396,	TYROSINE PHOSPHATASE NON RECEPTOR TYPE 1 EC_3.1.3.48 TYROSINE PHOSPHATASE 1B PTP 1B
ENSF00000002539	1	ENSG00000088179,	TYROSINE PHOSPHATASE NON RECEPTOR TYPE EC_3.1.3.48 TYROSINE PHOSPHATASE
ENSF00000002335	1	ENSG00000153233,	TYROSINE PHOSPHATASE NON RECEPTOR TYPE EC_3.1.3.48 TYROSINE PHOSPHATASE TYROSINE PHOSPHATASE
ENSF00000003033	1	ENSG00000169902,	TYROSINE SULFOTRANSFERASE EC_2.8.2.20 TYROSYLPROTEIN SULFOTRANSFERASE TPST
ENSF00000003792	1	ENSG00000042088,	TYROSYL DNA PHOSPHODIESTERASE EC_3.1.4.- TYR DNA PHOSPHODIESTERASE
ENSF00000001449	1	ENSG00000117133,	U3 SMALL NUCLEOLAR RIBONUCLEOPROTEIN IMP4 U3 SNORNP IMP4
ENSF00000008665	1	ENSG00000128534,	U6 SNRNA ASSOCIATED SM LSM8
ENSF00000007164	1	ENSG00000134882,	UBA DOMAIN CONTAINING PHGDHL1 PRECURSOR
ENSF00000002862	1	ENSG00000153827,	UBIQUITIN
ENSF00000007218	1	ENSG00000122042,	UBIQUITIN 3 PRECURSOR MEMBRANE ANCHORED UBIQUITIN FOLD MUB
ENSF00000001193	1	ENSG00000033178,	UBIQUITIN ACTIVATING ENZYME E1
ENSF00000003963	1	ENSG00000103194,	UBIQUITIN CARBOXYL TERMINAL HYDROLASE 10 EC_3.1.2.15 UBIQUITIN THIOESTERASE 10 UBIQUITIN SPECIFIC PROCESSING PROTEASE 10 DEUBIQUITINATING ENZYME 10
ENSF00000005154	1	ENSG00000115464,	UBIQUITIN CARBOXYL TERMINAL HYDROLASE 34 EC_3.1.2.15 UBIQUITIN THIOESTERASE 34 UBIQUITIN SPECIFIC PROCESSING PROTEASE 34 DEUBIQUITINATING ENZYME 34
ENSF00000007518	1	ENSG00000085982,	UBIQUITIN CARBOXYL TERMINAL HYDROLASE 40 EC_3.1.2.15 UBIQUITIN THIOESTERASE 40 UBIQUITIN SPECIFIC PROCESSING PROTEASE 40 DEUBIQUITINATING ENZYME 40
ENSF00000002470	1	ENSG00000058056,	UBIQUITIN CARBOXYL TERMINAL HYDROLASE 5 EC_3.1.2.15 UBIQUITIN THIOESTERASE 5 UBIQUITIN SPECIFIC PROCESSING PROTEASE 5 DEUBIQUITINATING ENZYME 5 ISOPEPTIDASE T
ENSF00000002314	1	ENSG00000140455,	UBIQUITIN CARBOXYL TERMINAL HYDROLASE EC_3.1.2.15 UBIQUITIN THIOESTERASE UBIQUITIN SPECIFIC PROCESSING PROTEASE DEUBIQUITINATING ENZYME
ENSF00000003158	1	ENSG00000135913,	UBIQUITIN CARBOXYL TERMINAL HYDROLASE EC_3.1.2.15 UBIQUITIN THIOESTERASE UBIQUITIN SPECIFIC PROCESSING PROTEASE DEUBIQUITINATING ENZYME
ENSF00000001922	1	ENSG00000118939,	UBIQUITIN CARBOXYL TERMINAL HYDROLASE ISOZYME L1 EC_3.4.19.12 EC 6 UCH L1 UBIQUITIN THIOESTERASE L1
ENSF00000003645	1	ENSG00000151692,	UBIQUITIN CONJUGATING ENZYME 7 INTERACTING 4 UBCM4 INTERACTING 4 RING FINGER 144
ENSF00000001827	1	ENSG00000074319,	UBIQUITIN CONJUGATING ENZYME E2 VARIANT 3 UEV 3 EV AND LACTATE/MALATE DEHYDROGENASE DOMAIN CONTAINING
ENSF00000000919	1	ENSG00000107341,	UBIQUITIN CONJUGATING ENZYME EC_6.3.2.19 UBIQUITIN LIGASE UBIQUITIN CARRIER
ENSF00000003434	1	ENSG00000130939,	UBIQUITIN CONJUGATION FACTOR E4 UBIQUITIN FUSION DEGRADATION 2 UB FUSION 2
ENSF00000005887	1	ENSG00000087206,	UBIQUITIN INTERACTION MOTIF CONTAINING 1 RETINOID X RECEPTOR INTERACTING 110
ENSF00000006788	1	ENSG00000172339,	UDP N ACETYLGLUCOSAMINE TRANSFERASE SUBUNIT ALG14 ASPARAGINE LINKED GLYCOSYLATION 14
ENSF00000002503	1	ENSG00000116704,	UDP TRANSPORTER
ENSF00000002717	1	ENSG00000111647,	UHRF1 BINDING 1 UBIQUITIN CONTAINING PHD AND RING FINGER DOMAINS 1 BINDING 1 ICBP90 BINDING 1
ENSF00000006619	1	ENSG00000106771,	UNCHARACTERIZED CG 2
ENSF00000025576	1	ENSG00000133030,	UNCHARACTERIZED FRAGMENT
ENSF00000034292	1	ENSG00000196740,	UNCHARACTERIZED FRAGMENT
ENSF00000004582	1	ENSG00000178031,	UNCHARACTERIZED PRECURSOR
ENSF00000008236	1	ENSG00000130193,	UNCHARACTERIZED PRECURSOR
ENSF00000009092	1	ENSG00000139971,	UNCHARACTERIZED PRECURSOR
ENSF00000025125	1	ENSG00000179676,	UNCHARACTERIZED PRECURSOR
ENSF00000004431	1	ENSG00000172954,	UNCHARACTERIZED ACYLTRANSFERASE EC_2.3.-.-
ENSF00000007458	1	ENSG00000159658,	UNCHARACTERIZED CALCIUM BINDING
ENSF00000009898	1	ENSG00000177324,	UNCHARACTERIZED CXORF20
ENSF00000011870	1	ENSG00000176034,	UNCHARACTERIZED CXORF59
ENSF00000011416	1	ENSG00000185523,	UNCHARACTERIZED HSD 44
ENSF00000004289	1	ENSG00000169762,	UNCHARACTERIZED MEMBRANE YER140W
ENSF00000002648	1	ENSG00000142687,	UNCHARACTERIZED PRECURSOR
ENSF00000007565	1	ENSG00000100647,	UNCHARACTERIZED PRECURSOR
ENSF00000000752	1	ENSG00000143179,	URIDINE KINASE EC_2.7.1.48 URIDINE MONOPHOSPHOKINASE
ENSF00000007819	1	ENSG00000111962,	URONYL 2 SULFOTRANSFERASE EC_2.8.2.-
ENSF00000005100	1	ENSG00000042781,	USHERIN PRECURSOR USHER SYNDROME TYPE 2A USHER SYNDROME TYPE IIA
ENSF00000001554	1	ENSG00000148429,	USP6 N TERMINAL
ENSF00000006443	1	ENSG00000198382,	UV RADIATION RESISTANCE ASSOCIATED GENE P63
ENSF00000002397	1	ENSG00000151418,	VACUOLAR ATP SYNTHASE SUBUNIT G EC_3.6.3.14 V ATPASE SUBUNIT G VACUOLAR PROTON PUMP SUBUNIT G V ATPASE 13 KDA SUBUNIT
ENSF00000000604	1	ENSG00000033627,	VACUOLAR PROTON TRANSLOCATING ATPASE 116 KDA SUBUNIT A V ATPASE 116 KDA PROTON 116 KDA SUBUNIT
ENSF00000003913	1	ENSG00000132549,	VACUOLAR SORTING ASSOCIATED 13B COHEN SYNDROME 1
ENSF00000002564	1	ENSG00000122958,	VACUOLAR SORTING ASSOCIATED 26
ENSF00000003334	1	ENSG00000006715,	VACUOLAR SORTING ASSOCIATED 41
ENSF00000005342	1	ENSG00000143952,	VACUOLAR SORTING ASSOCIATED 54
ENSF00000003753	1	ENSG00000156931,	VACUOLAR SORTING ASSOCIATED 8
ENSF00000002955	1	ENSG00000162738,	VANG VAN GOGH 2
ENSF00000001930	1	ENSG00000169814,	VASCULAR NON INFLAMMATORY MOLECULE VANIN
ENSF00000004704	1	ENSG00000116035,	VENTRAL ANTERIOR HOMEOBOX
ENSF00000002669	1	ENSG00000073969,	VESICLE FUSING ATPASE EC_3.6.4.6 VESICULAR FUSION NSF N ETHYLMALEIMIDE SENSITIVE FUSION NEM SENSITIVE FUSION
ENSF00000006392	1	ENSG00000165084,	VEST 1
ENSF00000006233	1	ENSG00000028203,	VEZATIN
ENSF00000002394	1	ENSG00000115677,	VIGILIN HIGH DENSITY LIPOPROTEIN BINDING HDL BINDING
ENSF00000003225	1	ENSG00000184500,	VITAMIN K DEPENDENT S PRECURSOR
ENSF00000002334	1	ENSG00000006116,	VOLTAGE DEPENDENT CALCIUM CHANNEL GAMMA SUBUNIT NEURONAL VOLTAGE GATED CALCIUM CHANNEL GAMMA SUBUNIT
ENSF00000006911	1	ENSG00000142784,	WD AND TETRATRICOPEPTIDE REPEATS 1
ENSF00000000244	1	ENSG00000007168,	WD REPEAT
ENSF00000000687	1	ENSG00000109670,	WD REPEAT
ENSF00000002239	1	ENSG00000140153,	WD REPEAT
ENSF00000003197	1	ENSG00000131725,	WD REPEAT
ENSF00000006637	1	ENSG00000138442,	WD REPEAT
ENSF00000006279	1	ENSG00000166596,	WD REPEAT 16
ENSF00000006217	1	ENSG00000150627,	WD REPEAT 17
ENSF00000007450	1	ENSG00000139990,	WD REPEAT 22
ENSF00000005436	1	ENSG00000118965,	WD REPEAT 35
ENSF00000005001	1	ENSG00000174776,	WD REPEAT 49
ENSF00000003356	1	ENSG00000139668,	WD REPEAT AND FYVE DOMAIN CONTAINING WD40 AND FYVE DOMAIN CONTAINING ZINC FINGER FYVE DOMAIN CONTAINING
ENSF00000005884	1	ENSG00000196151,	WD REPEAT SAM AND U BOX DOMAIN CONTAINING 1
ENSF00000004873	1	ENSG00000146457,	WILMS' TUMOR 1 ASSOCIATING WT1 ASSOCIATED PRE SPLICING REGULATOR FEMALE LETHAL 2D HOMOLOG
ENSF00000004391	1	ENSG00000062650,	WINGS APART
ENSF00000003774	1	ENSG00000156076,	WNT INHIBITORY FACTOR 1 PRECURSOR WIF 1
ENSF00000002923	1	ENSG00000183066,	WW DOMAIN BINDING 2 WBP 2
ENSF00000006932	1	ENSG00000120688,	WW DOMAIN BINDING 4 WBP 4
ENSF00000001832	1	ENSG00000113645,	WW DOMAIN CONTAINING 1 KIDNEY AND BRAIN KIBRA
ENSF00000004141	1	ENSG00000095787,	WW DOMAIN CONTAINING ADAPTER WITH COILED COIL
ENSF00000002617	1	ENSG00000137693,	WW DOMAIN CONTAINING TRANSCRIPTION REGULATOR 1 TRANSCRIPTIONAL COACTIVATOR WITH PDZ BINDING MOTIF
ENSF00000006834	1	ENSG00000166435,	X RAY RADIATION RESISTANCE ASSOCIATED 1
ENSF00000001510	1	ENSG00000108039,	XAA PRO AMINOPEPTIDASE 1 EC_3.4.11.9 X PRO AMINOPEPTIDASE 1 X PROLYL AMINOPEPTIDASE 1 SOLUBLE CYTOSOLIC AMINOPEPTIDASE P SOLUBLE AMINOPEPTIDASE P SAMP AMINOACYLPROLINE AMINOPEPTIDASE
ENSF00000001134	1	ENSG00000206579,	XK RELATED
ENSF00000005349	1	ENSG00000068912,	XTP3 TRANSACTIVATED GENE B PRECURSOR
ENSF00000003044	1	ENSG00000171843,	YEATS DOMAIN CONTAINING
ENSF00000005643	1	ENSG00000163872,	YEATS DOMAIN CONTAINING 2
ENSF00000005442	1	ENSG00000119596,	YLP MOTIF CONTAINING 1 NUCLEAR ZAP3
ENSF00000001064	1	ENSG00000173275,	ZINC FINGER
ENSF00000001290	1	ENSG00000144331,	ZINC FINGER
ENSF00000001639	1	ENSG00000181220,	ZINC FINGER
ENSF00000002008	1	ENSG00000101493,	ZINC FINGER
ENSF00000002315	1	ENSG00000186660,	ZINC FINGER
ENSF00000002403	1	ENSG00000180357,	ZINC FINGER
ENSF00000002748	1	ENSG00000166478,	ZINC FINGER
ENSF00000002800	1	ENSG00000198795,	ZINC FINGER
ENSF00000003510	1	ENSG00000198740,	ZINC FINGER
ENSF00000005030	1	ENSG00000157657,	ZINC FINGER
ENSF00000002365	1	ENSG00000163848,	ZINC FINGER 148 ZINC FINGER DNA BINDING 89 TRANSCRIPTION FACTOR ZBP 89
ENSF00000005725	1	ENSG00000198839,	ZINC FINGER 277
ENSF00000004133	1	ENSG00000140386,	ZINC FINGER 291
ENSF00000006307	1	ENSG00000109445,	ZINC FINGER 330 NUCLEOLAR CYSTEINE RICH NUCLEOLAR AUTOANTIGEN 36
ENSF00000002833	1	ENSG00000165061,	ZINC FINGER 346 JUST ANOTHER ZINC FINGER
ENSF00000007547	1	ENSG00000066827,	ZINC FINGER 406 ZFAT ZINC FINGER 1
ENSF00000005021	1	ENSG00000166540,	ZINC FINGER 407 FRAGMENT
ENSF00000009710	1	ENSG00000119725,	ZINC FINGER 410 ZINC FINGER APA 1 ANOTHER PARTNER ARF 1
ENSF00000007400	1	ENSG00000183621,	ZINC FINGER 438
ENSF00000005610	1	ENSG00000148143,	ZINC FINGER 462
ENSF00000005290	1	ENSG00000118267,	ZINC FINGER 525
ENSF00000004911	1	ENSG00000020256,	ZINC FINGER 64 ISOFORMS AND ZINC FINGER 338
ENSF00000004629	1	ENSG00000144357,	ZINC FINGER 650
ENSF00000008272	1	ENSG00000112365,	ZINC FINGER AND BTB DOMAIN CONTAINING 24 ZINC FINGER 450 BONE MORPHOGENETIC INDUCED FACTOR 1
ENSF00000006858	1	ENSG00000184677,	ZINC FINGER AND BTB DOMAIN CONTAINING 40
ENSF00000005931	1	ENSG00000196323,	ZINC FINGER AND BTB DOMAIN CONTAINING 44 BTB/POZ DOMAIN CONTAINING 15
ENSF00000004459	1	ENSG00000186130,	ZINC FINGER AND BTB DOMAIN CONTAINING 6 ZINC FINGER 482
ENSF00000004751	1	ENSG00000160062,	ZINC FINGER AND BTB DOMAIN CONTAINING 8
ENSF00000005701	1	ENSG00000181722,	ZINC FINGER AND BTB DOMAIN CONTAINING ZINC FINGER
ENSF00000002538	1	ENSG00000173068,	ZINC FINGER BASONUCLIN
ENSF00000002222	1	ENSG00000188177,	ZINC FINGER CCCH DOMAIN CONTAINING
ENSF00000005043	1	ENSG00000123200,	ZINC FINGER CCCH DOMAIN CONTAINING 13
ENSF00000007331	1	ENSG00000014164,	ZINC FINGER CCCH DOMAIN CONTAINING 3
ENSF00000006133	1	ENSG00000147905,	ZINC FINGER CCHC DOMAIN CONTAINING 7
ENSF00000010522	1	ENSG00000206559,	ZINC FINGER CW TYPE PWWP DOMAIN 2
ENSF00000001945	1	ENSG00000205683,	ZINC FINGER D4 D4 ZINC AND DOUBLE PHD FINGERS FAMILY
ENSF00000006533	1	ENSG00000165861,	ZINC FINGER FYVE DOMAIN CONTAINING 1
ENSF00000001571	1	ENSG00000140836,	ZINC FINGER HOMEOBOX ZINC FINGER HOMEODOMAIN ZFH
ENSF00000004323	1	ENSG00000015171,	ZINC FINGER MYND DOMAIN CONTAINING 11
ENSF00000005669	1	ENSG00000019995,	ZINC FINGER RAN BINDING DOMAIN CONTAINING 1 TRABID
ENSF00000004998	1	ENSG00000132485,	ZINC FINGER RAN BINDING DOMAIN CONTAINING 2 ZINC FINGER 265 ZINC FINGER SPLICING
ENSF00000006566	1	ENSG00000104447,	ZINC FINGER TRANSCRIPTION FACTOR TRPS1
ENSF00000004257	1	ENSG00000169946,	ZINC FINGER ZINC FINGER MULTITYPE FRIEND OF GATA FRIEND OF GATA FOG
ENSF00000000352	1	ENSG00000112818,	ZINC METALLOPROTEINASE NAS PRECURSOR EC_3.4.24.21 NEMATODE ASTACIN
ENSF00000004105	1	ENSG00000006744,	ZINC PHOSPHODIESTERASE ELAC 2 EC_3.1.26.11 RIBONUCLEASE Z 2 RNASE Z 2 TRNASE Z 2 TRNA 3 ENDONUCLEASE 2 ELAC HOMOLOG 2
ENSF00000000870	1	ENSG00000196950,	ZINC TRANSPORTER PRECURSOR SOLUTE CARRIER FAMILY 39 MEMBER
ENSF00000025162	1	ENSG00000197857,	ZNF44
ENSF00000004541	1	ENSG00000042813,	ZONA PELLUCIDA BINDING PRECURSOR
