# Supplementary material for: An Intronic Signal for Alternative Splicing in the Human Genome
Source: PLoS One. 2007 Nov 28;2(11):e1246. doi: 10.1371/journal.pone.0001246 (PMC2082412; doi:10.1371/journal.pone.0001246)
Supplement: Table S3 — The top over-presented GO terms of In100-containing genes revealed in Biology Process, Molecular Function and Cell Component. (0.04 MB XLS) [file pone.0001246.s003.xls]

## Sheet: Sheet1
The top over-presented GO terms of In100-containing genes revealed by GOstat
(correct for multiple testing: False Discovery Rate(Benjamini) )
Biological Process
Best Gos	Biological Process	Count	Total	P-value
GO:0043412	biopolymer modification	330	1543	1.41e-08
GO:0006464	protein modification process	315	1494	1.11e-07
GO:0043687	post-translational protein modification	271	1247	1.27e-07
GO:0006793	phosphorus metabolic process	184	835	3.38e-05
GO:0006796	phosphate metabolic process	184	835	3.38e-05
GO:0006468	protein amino acid phosphorylation	135	576	7.48e-05
GO:0016310	phosphorylation	148	681	0.00101
GO:0043283	biopolymer metabolic process	729	4347	0.00306
GO:0051056	regulation of small GTPase mediated signal transduction	50	175	0.00345
GO:0007242	intracellular signaling cascade	241	1275	0.012
GO:0046578	regulation of Ras protein signal transduction	39	135	0.0199
GO:0006512	ubiquitin cycle	87	394	0.0417
Molecular Function
Best Gos	Molecular Function	Count	Total	P-value
GO:0004672	protein kinase activity	140	552	9.74e-11
GO:0005524	ATP binding	262	1213	1.03e-10
GO:0016773	phosphotransferase activity alcohol group as acceptor	157	651	3.82e-10
GO:0016301	kinase activity	172	738	8.18e-10
GO:0030554	adenyl nucleotide binding	270	1296	2.58e-09
GO:0004674	protein serine/threonine kinase activity	105	400	2.93e-09
GO:0005515	protein binding	934	5522	2.93e-08
GO:0046872	metal ion binding	629	3565	1.41e-07
GO:0043167	ion binding	640	3641	1.73e-07
GO:0016772	transferase activity transferring phosphorus-containing groups	186	860	1.41e-07
GO:0030695	GTPase regulator activity	85	327	3.35e-07
GO:0017076	purine nucleotide binding	310	1606	7.54e-07
GO:0005083	small GTPase regulator activity	57	197	9.57e-07
GO:0019992	diacylglycerol binding	22	53	4.78e-06
GO:0016740	transferase activity	292	1528	5.65e-06
GO:0000166	nucleotide binding	341	1836	9.68e-06
GO:0005509	calcium ion binding	168	808	1.41e-05
GO:0043169	cation binding	568	3321	9.32e-05
GO:0042578	phosphoric ester hydrolase activity	70	289	0.000163
GO:0005088	Ras guanyl-nucleotide exchange factor activity	25	73	0.000172
GO:0008092	cytoskeletal protein binding	83	363	0.000306
GO:0008047	enzyme activator activity	64	263	0.000332
GO:0005089	Rho guanyl-nucleotide exchange factor activity	21	61	0.000942
GO:0005085	guanyl-nucleotide exchange factor activity	37	134	0.00108
GO:0015276	ligand-gated ion channel activity	29	99	0.00207
GO:0004115	3’5’-cyclic-AMP phosphodiesterase activty	6	7	0.00224
GO:0005096	GTPase activator activity	45	179	0.00284
GO:0019899	enzyme binding	55	233	0.0037
GO:0005001	transmembrane receptor protein tyrosine phosphatase activity	10	19	0.0037
GO:0019198	transmembrane receptor protein phosphatase activity	10	19
Cell_components
Best Gos	Cell_components	Count	Total	P-value
GO:0005604	basement membrane	23	62	0.000123
GO:0012505	endomembrane system	87	384	0.000566
GO:0044456	synpase part	29	93	0.000719
GO:0044420	extracellular matrix part	30	101	0.00151
GO:0005605	basal lamina	14	30	0.00151
GO:0005794	Golgi apparatus	73	322	0.00187
GO:0045211	postsynaptic membrane	25	84	0.00507
GO:0005578	proteinaceous extracellular matrix	61	268	0.00548
GO:0005938	cell cortex	19	58	0.0055
GO:0044448	cell cortex part	14	39	0.0112
GO:0030141	secretory granule	12	30	0.0167
GO:0044431	Golgi apparatus part	41	171	0.0167
GO:0016010	dystrophin-associated glycoprotein complex	8	16	0.022
GO:0042995	cell projection	50	222	0.022
GO:0000139	Golgi membrane	30	117	0.0225
GO:0000145	exocyst	4	5	0.0422
GO:0005856	cytoskeleton	162	900	0.0494
GO:0045177	apical part of cell	17	58	0.0494
