# Supplementary material for: An Intronic Signal for Alternative Splicing in the Human Genome
Source: PLoS One. 2007 Nov 28;2(11):e1246. doi: 10.1371/journal.pone.0001246 (PMC2082412; doi:10.1371/journal.pone.0001246)
Supplement: Table S4 — List of skipped In100-element upstream exon.Among total 524 cases, 395 show EST retaining and skipping the immediate upstream exons, and 129 present only EST skipping them. (0.27 MB XLS) [file pone.0001246.s004.xls]

## Sheet: alternative_2_98
Ensembl_gene_id	Gene_description	In100_id	In100_start	In100_end	Skipped_exon_id	Skipped_exon_start	Skipped_exon_end	EST_skipped_exon	# of EST_skipping_exon	EST_retenting_exon	# of EST_retenting_exon
ENSG00000001629	Ankyrin repeat and IBR domain-containing protein 1 (Fragment). [Source:Uniprot/SWISSPROT;Acc:Q9P2G1]	1145	144333	144433	ENSE00000877422	143737	143882	CB988191,	1	AU123510,BE272564,BE299708,BG260659,BU589418,CA392042,	6
ENSG00000001631	Krev interaction trapped protein 1 (Krev interaction trapped 1) (Cerebral cavernous malformations 1 protein). [Source:Uniprot/SWISSPROT;Acc:O00522]	1141	15554	15654	ENSE00000705071	11508	11651	CN429703,	1	BM471073,BQ424644,BX280088,CB216607,CN429698,	5
ENSG00000003147	Islet cell autoantigen 1 (69 kDa islet cell autoantigen) (ICA69) (p69) (Islet cell autoantigen p69) (ICAp69). [Source:Uniprot/SWISSPROT;Acc:Q05084]	342	87559	87659	ENSE00001384136	44052	44250	BU951015,	1	AI654123,AL558999,BU681497,BX423995,BX446627,CB134411,	6
ENSG00000006459	K1718_HUMAN Isoform 2 of Q6ZMT4 - Homo sapiens (Human) [Source:Uniprot/Varsplic;Acc:Q6ZMT4-2]	1975	38991	39091	ENSE00001401297	37751	37836	BQ423991,	1	CA397738,	1
ENSG00000006715	Vacuolar protein sorting-associated protein 41 homolog (S53). [Source:Uniprot/SWISSPROT;Acc:P49754]	567	19985	20085	ENSE00001401473	11071	11109	AL713313,	1	AL704925,BM194487,BX438280,BX470446,BX472611,BX476235,BX494326,BX498100,BX645923,CB993849,CB994838,CB996231,	12
ENSG00000006744	Zinc phosphodiesterase ELAC protein 2 (EC 3.1.26.11) (Ribonuclease Z 2) (RNase Z 2) (tRNase Z 2) (tRNA 3 endonuclease 2) (ElaC homolog protein 2) (Heredity prostate cancer protein 2). [Source:Uniprot/SWISSPROT;Acc:Q9BQ52]	1386	7912	8012	ENSE00000688871	7336	7394	BU850221,	1	AL702033,BE938229,BI819565,BM019064,BM911161,BM927272,BM927353,BQ054697,BQ057402,BQ057739,BQ059345,BQ064858,BQ066524,BQ642764,BU541849,BU556883,BX360249,BX491292,CF125688,	19
ENSG00000008294	C-jun-amino-terminal kinase-interacting protein 4 (JNK-interacting protein 4) (JIP-4) (JNK-associated leucine-zipper protein) (JLP) (Sperm-associated antigen 9) (Mitogen-activated protein kinase 8- interacting protein 4) (Human lung cancer protein 6) (HLC [Source:Uniprot/SWISSPROT;Acc:O60271]	2610	145688	145788	ENSE00001379915	144942	144980	AL043034,BE566830,BE777700,BG532470,BM786329,BQ430241,CN402935,	7	AA227712,AU135847,BG035233,BG478799,BI755111,BX109710,R18409,	7
ENSG00000008869	HEAT repeat containing 5B [Source:RefSeq_peptide;Acc:NP_061897]	2008	3466	3566	ENSE00001480094	906	1053	CD686803,	1	AV759566,	1
ENSG00000009844	Uncharacterized protein C6orf55 (Dopamine-responsive protein DRG-1). [Source:Uniprot/SWISSPROT;Acc:Q9NP79]	3922	52250	52350	ENSE00001220280	51297	51385	W03400,W90151,W03400,W90151,	4	AL110463,AL522591,AW995150,AW995172,AW995234,BG199299,BG211788,BG530506,BG614825,BG616151,BG771323,BM466333,BQ231346,BU506888,BU942663,BX404280,BX416295,BX420757,BX421126,BX440454,BX441454,BX442139,BX459710,BX463757,CF140639,CN337702,CN337705,Z36995,AL110463,AL522591,AW995150,AW995172,AW995234,BG199299,BG211788,BG530506,BG614825,BG616151,BG771323,BM466333,BQ231346,BU506888,BU942663,BX404280,BX416…	56
ENSG00000010379	Sodium- and chloride-dependent GABA transporter 2. [Source:Uniprot/SWISSPROT;Acc:Q9NSD5]	469	11928	12028	ENSE00001332386	114	201	CD628086,	1	BG427346,BG431066,BI761722,BM686577,BM714446,BX441976,CA392750,CD628087,CD628089,CD628091,CD628092,CD628093,CD628095,CD628097,	14
ENSG00000013561	E3 ubiquitin-protein ligase RNF14 (EC 6.3.2.-) (RING finger protein 14) (Androgen receptor-associated protein 54) (Triad2 protein) (HFB30). [Source:Uniprot/SWISSPROT;Acc:Q9UBS8]	2259	9604	9704	ENSE00001436757	7932	8083	AL547212,BI561074,BI762503,BQ959504,BU657789,BX440780,CN363503,	7	AL528100,AL577276,	2
ENSG00000018699	tetratricopeptide repeat domain 27 [Source:RefSeq_peptide;Acc:NP_060205]	1951	190717	190817	ENSE00000932477	189395	189495	AI949446,	1	AA633525,AA936520,AI088670,AI580911,AI589083,AI655362,AI761063,AI805832,AI806597,AI831900,AL582374,AW137012,AW167095,AW274279,BE221980,BE550489,BI493170,BI493171,BM145057,BM145224,BM145356,BM677893,BM725472,BM792833,BM983327,BQ001832,BQ003621,BU166967,BU618772,BU618845,BU618941,BU619527,BU619794,BU675437,CA415645,CA417461,CA418822,CA419574,CB145725,CD677555,CK724868,	41
ENSG00000021574	Spastin. [Source:Uniprot/SWISSPROT;Acc:Q9UBP0]	1926	36615	36715	ENSE00000809459	35185	35280	CD643088,	1	BM804275,	1
ENSG00000022355	Gamma-aminobutyric-acid receptor subunit alpha-1 precursor (GABA(A) receptor subunit alpha-1). [Source:Uniprot/SWISSPROT;Acc:P14867]	2496	14129	14229	ENSE00001132396	5970	6082	BI598994,	1	AL119816,BI603335,R25530,	3
ENSG00000023318	Thioredoxin domain-containing protein 4 precursor (Endoplasmic reticulum resident protein ERp44). [Source:Uniprot/SWISSPROT;Acc:Q9BS26]	3341	57967	58067	ENSE00000805744	46508	46623	BE312722,	1	AL046029,AL557249,BE538264,BF981514,BG256572,BG289228,BG400063,BG620954,BG622148,BG681946,BI461818,BI562214,BI752557,BI768477,BI818125,BI833159,BI910907,BM452885,BM460269,BM923724,BQ130841,BQ216296,BQ670196,BQ672474,BQ881761,BU154279,BU195073,BX324931,BX335800,BX336222,BX336944,BX361021,BX398557,BX398584,BX403534,BX460742,BX463103,CB159249,CB985513,CB992760,CD108601,CF552908,CN314835,CN314836,CN3…	47
ENSG00000025293	PHD finger protein 20 (Hepatocellular carcinoma-associated antigen 58) (Glioma-expressed antigen 2) (Transcription factor TZP) (Novel zinc finger protein). [Source:Uniprot/SWISSPROT;Acc:Q9BVI0]	3065	33776	33876	ENSE00001462184	29474	29588	BI764805,	1	AU117716,BG537928,BG705684,BG778940,BM906582,BU599873,BX485827,BX493828,CD684925,	9
ENSG00000035115	SH3 domain containing, Ysc84-like 1 [Source:RefSeq_peptide;Acc:NP_056492]	1079	22492	22592	ENSE00001277244	21183	21236	AA417057,AA418518,AA826824,AI022062,AL533098,AL543547,AL547656,AL576921,AW959319,BE439916,BE719613,BF028832,BG401755,BG433840,BG433979,BG434023,BG661324,BG661333,BG661340,BG661352,BG822497,BG913818,BI669442,BI753769,BI765730,BI771156,BI771219,BI824237,BI907167,BI909251,BM743056,BM771566,BQ058030,BQ064210,BQ065806,BQ271368,BQ631794,BQ642068,BX386480,CB216749,CB961356,CD686379,CD697674,CN347357,CN3…	48	CD557171,	1
ENSG00000035687	Adenylosuccinate synthetase isozyme 2 (EC 6.3.4.4) (Adenylosuccinate synthetase, acidic isozyme) (IMP--aspartate ligase 2) (AdSS 2) (AMPSase 2). [Source:Uniprot/SWISSPROT;Acc:P30520]	4335	23418	23518	ENSE00000961642	19539	19589	AA723839,AU128398,BE561522,	3	AA058864,AA496535,AA716777,AA723840,AA736825,AA830252,AA843766,AA913506,AA918456,AA976128,AA987567,AI139417,AI221447,AI334372,AI370575,AI564829,AI860732,AI924551,AL598722,AU131151,AU131306,AU131472,AU132524,AU133215,AU133275,AW139486,BE568197,BE855555,BE966480,BF059051,BF434369,BI094123,BI458436,BI461009,BI861456,BM458218,BM551364,BQ424470,BQ962240,BU187190,BX110465,CA774493,CB050493,CD105193,CD7…	53
ENSG00000036054	TBC1 domain family, member 23 [Source:RefSeq_peptide;Acc:NP_060779]	2099	57247	57347	ENSE00000823220	55087	55175	N73164,	1	AA284448,BM800559,BQ217181,	3
ENSG00000040341	Double-stranded RNA-binding protein Staufen homolog 2. [Source:Uniprot/SWISSPROT;Acc:Q9NUL3]	1115	66143	66243	ENSE00001173769	58027	58186	BI907530,BX500643,	2	AL551359,BM461588,CN263782,CN398079,	4
ENSG00000044115	Catenin alpha-1 (Cadherin-associated protein) (Alpha E-catenin) (NY- REN-13 antigen). [Source:Uniprot/SWISSPROT;Acc:P35221]	2103	159588	159688	ENSE00000764653	150931	151023	AA143637,BG422931,BI913575,CN368683,	4	AU131625,AU139171,AW860695,BE383849,BE390324,BE410203,BE727229,BE796145,BG323198,BG323837,BG327794,BG423326,BG478809,BI088251,BI668550,BI870597,BM469095,BM549588,BM560504,BM754705,BM809837,BM809886,BM837328,BQ232424,BQ670387,BQ671536,BQ924985,BQ948213,BU177764,BU194833,BU538550,BU686529,BU848619,BU856451,CB132722,CB152051,CD655103,CN368628,CN368670,CN368700,CN368703,	41
ENSG00000044115	Catenin alpha-1 (Cadherin-associated protein) (Alpha E-catenin) (NY- REN-13 antigen). [Source:Uniprot/SWISSPROT;Acc:P35221]	2102	139979	140079	ENSE00000973541	134072	134224	BG576589,BM048297,	2	AU131625,AU139171,AW860695,BE383226,BE410203,BE796145,BG323837,BG327794,BG423326,BG478809,BG576036,BI668550,BI870597,BM469095,BM549588,BM560504,BM751043,BM809837,BM809886,BM828463,BM837328,BQ229713,BQ232424,BQ670387,BQ671536,BQ944670,BQ948213,BQ958849,BU177764,BU848619,BX461904,CB132722,CD515590,CN368628,CN368700,	35
ENSG00000047621	Uncharacterized protein C12orf4. [Source:Uniprot/SWISSPROT;Acc:Q9NQ89]	564	35518	35618	ENSE00000997498	33091	33165	AL525116,	1	AA480024,BX410070,	2
ENSG00000047849	Microtubule-associated protein 4 (MAP 4). [Source:Uniprot/SWISSPROT;Acc:P27816]	1424	153462	153562	ENSE00001241639	110891	110959	BE890082,BF669241,BM904083,CN395198,	4	AL529186,AL530218,AL580657,AU124180,BE778932,BE835289,BE835450,BG256915,BG749952,BM149510,BM193838,BM461737,BM477976,BQ214458,BQ215935,BQ683598,BQ924171,BU782086,BU854980,BU902761,BX393889,BX416403,CA391061,CB269534,CB270127,CK002734,CN395180,CN395181,CN395183,CN395193,CN395203,CN395206,CN395207,CN395208,CN395215,CN482554,	36
ENSG00000049323	Latent-transforming growth factor beta-binding protein, isoform 1L precursor (LTBP-1) (Transforming growth factor beta-1-binding protein 1) (TGF-beta1-BP-1). [Source:Uniprot/SWISSPROT;Acc:Q14766]	1960	433719	433819	ENSE00001070242	418008	418178	CD513299,	1	AU118097,AU138979,BM728693,CA489185,CD107981,CD710431,CN414894,	7
ENSG00000054611	TBC1 domain family member 22A. [Source:Uniprot/SWISSPROT;Acc:Q8WUA7]	528	52907	53007	ENSE00001145595	34812	34988	BE382471,BX362281,BX438696,	3	BG686734,BG760263,BI763082,BI771635,BX337644,BX385175,BX393518,BX427343,BX439045,BX442940,BX446245,	11
ENSG00000057252	Sterol O-acyltransferase 1 (EC 2.3.1.26) (Cholesterol acyltransferase 1) (Acyl coenzyme A:cholesterol acyltransferase 1) (ACAT-1). [Source:Uniprot/SWISSPROT;Acc:P35610]	4217	28422	28522	ENSE00001199038	8875	9000	BI601209,BI768557,CD686113,	3	AL702101,AL710778,AL710879,AL710904,BM754361,BQ928375,BX427444,BX472795,BX485302,	9
ENSG00000057608	Rab GDP dissociation inhibitor beta (Rab GDI beta) (Guanosine diphosphate dissociation inhibitor 2) (GDI-2). [Source:Uniprot/SWISSPROT;Acc:P50395]	2181	63056	63156	ENSE00001483867	56859	56990	BE740343,	1	AL531696,AU122491,BE709456,BE891862,BG401573,BI084299,	6
ENSG00000062716	transmembrane protein 49 [Source:RefSeq_peptide;Acc:NP_112200]	2685	76603	76703	ENSE00001112977	66086	66217	BF313688,	1	AL515603,AL517389,AL548112,AL552792,AL555477,AW963023,BE621143,BG750583,BG758996,BG759875,BM450616,BM788778,BM802162,BM803147,BQ652041,BQ880570,BU185437,BU190739,BX356535,BX444230,BX464404,CB114553,CB130747,CF242885,CF264716,CK003433,CN421193,	27
ENSG00000064651	Solute carrier family 12 member 2 (Bumetanide-sensitive sodium- (potassium)-chloride cotransporter 1) (Basolateral Na-K-Cl symporter). [Source:Uniprot/SWISSPROT;Acc:P55011]	1759	85182	85282	ENSE00001082736	83970	84076	AW859514,	1	BE084576,BF727172,	2
ENSG00000065154	Ornithine aminotransferase, mitochondrial precursor (EC 2.6.1.13) (Ornithine--oxo-acid aminotransferase) [Contains: Ornithine aminotransferase, hepatic form; Ornithine aminotransferase, renal form]. [Source:Uniprot/SWISSPROT;Acc:P04181]	3772	7557	7657	ENSE00001448097	6736	6963	BG702454,BG704892,BG706530,BG709390,BG718484,BG720449,BI548308,BI551154,BI551503,BI561058,BI562329,BI596389,BI596432,BI602467,BI603506,BI666545,BI666729,BI666985,BI667648,BI667921,BI668106,BI668916,CB989035,CB989385,CD104684,CF595623,	26	AU118734,AU132747,AU133128,AU135645,AU138196,AU142049,BG429831,BG540447,BG571691,BG699609,BG699751,BG699959,BG700927,BG701755,BG701979,	15
ENSG00000065559	Dual specificity mitogen-activated protein kinase kinase 4 (EC 2.7.12.2) (MAP kinase kinase 4) (JNK-activating kinase 1) (c-Jun N-terminal kinase kinase 1) (JNKK) (SAPK/ERK kinase 1) (SEK1). [Source:Uniprot/SWISSPROT;Acc:P45985]	1372	76384	76484	ENSE00001018607	74751	74870	BM925810,	1	AL133959,AU140569,BG685310,BI545710,CD246094,CN353753,CN417596,	7
ENSG00000065615	cytochrome b5 reductase 4 [Source:RefSeq_peptide;Acc:NP_057314]	3795	66103	66203	ENSE00000760143	64814	64936	BG566924,	1	AL514674,CD641632,CN363298,	3
ENSG00000065621	Glutathione transferase omega-2 (EC 2.5.1.18) (GSTO-2). [Source:Uniprot/SWISSPROT;Acc:Q9H4Y5]	3669	27177	27277	ENSE00000811733	10497	10598	AI620221,BE906517,BG330793,BM708208,BQ183215,BU930632,	6	AI041976,AI268328,BE249915,BE293581,BE293775,BE908662,BG490500,BG746392,BG749471,BI828488,BQ212956,BQ216419,BQ217819,BQ270162,BQ686947,BQ897145,BQ935803,BU169434,BU742752,BX119720,CD050680,	21
ENSG00000066455	Golgin subfamily A member 5 (Golgin-84) (RET-fused gene 5 protein) (Ret-II protein). [Source:Uniprot/SWISSPROT;Acc:Q8TBA6]	739	43175	43275	ENSE00000659896	43081	43144	BM683517,	1	BE858811,BG938455,BQ014692,BX346654,BX411687,CA429538,CK725050,	7
ENSG00000066855	Mitochondrial fission regulator 1 (Chondrocyte protein with a poly- proline region). [Source:Uniprot/SWISSPROT;Acc:Q15390]	995	35126	35226	ENSE00001292017	25134	25279	BF031282,BU149750,	2	AU133966,AW161286,BE831977,BI461917,BI550402,BI829952,BQ432449,BU184085,BU195839,	9
ENSG00000068305	Myocyte-specific enhancer factor 2A (Serum response factor-like protein 1). [Source:Uniprot/SWISSPROT;Acc:Q02078]	1401	38506	38606	ENSE00001324905	32446	32527	AU279468,CN353065,	2	BG612093,BI822176,	2
ENSG00000068308	OTU domain-containing protein 5. [Source:Uniprot/SWISSPROT;Acc:Q96G74]	2796	26553	26653	ENSE00000670807	23008	23156	BQ670861,	1	AU124888,BE906996,BG178829,BG328776,BG576902,BG751222,BG753856,BG763344,BI255063,BI260660,BQ668806,BQ671582,BQ672509,BQ672561,BQ674755,BQ880813,BX350659,	17
ENSG00000074319	Tumor susceptibility gene 101 protein. [Source:Uniprot/SWISSPROT;Acc:Q99816]	1537	27795	27895	ENSE00001106774	24365	24456	W52965,	1	AA120927,AI567875,AL522483,AL540844,AL555960,AL560991,AL576212,AW249030,AW602162,BG119838,BG167858,BG200928,BI792009,BI914039,BM669234,BM700444,BM739260,BM739381,BM747409,BM771131,BM771437,BM921078,BQ671223,BU180842,BX344755,BX402727,BX402728,BX421685,CA488886,CD172428,CD250278,CD671500,CD672201,CN420831,	34
ENSG00000075884	ARHGAP15 [Source:RefSeq_peptide;Acc:NP_060930]	3061	120998	121098	ENSE00001070353	99187	99274	BG743959,BX325128,	2	AL583351,AV712603,AW408279,BG036419,BI518769,BI820086,BI824442,BM470092,BQ318597,BX280352,BX340749,BX345950,BX421158,BX449174,CD629288,CD629289,CD687557,	17
ENSG00000075884	ARHGAP15 [Source:RefSeq_peptide;Acc:NP_060930]	3062	520564	520664	ENSE00001207838	494739	494873	BX325127,BX325127,	2	AA001344,AA232989,AA280331,AI718247,AL543834,AL583293,BG184736,BG191429,BG194509,BG220476,BG744638,BI765032,BX094274,BX345949,BX449173,CD696959,N49790,AA001344,AA232989,AA280331,AI718247,AL543834,AL583293,BG184736,BG191429,BG194509,BG220476,BG744638,BI765032,BX094274,BX345949,BX449173,CD696959,N49790,	34
ENSG00000077585	Integral membrane protein GPR137B (Transmembrane 7 superfamily member 1). [Source:Uniprot/SWISSPROT;Acc:O60478]	4319	58679	58779	ENSE00000805354	41246	41374	BG288968,	1	AL535001,AL552813,AL571929,BQ679927,BQ681492,BQ681774,BQ684411,BQ787476,BQ877800,BQ877842,BQ883557,BU173944,BU177367,BU196305,BU948493,BX460558,CD242456,CD515123,	18
ENSG00000079805	Dynamin-2 (EC 3.6.5.5). [Source:Uniprot/SWISSPROT;Acc:P50570]	1236	8795	8895	ENSE00000677423	6070	6185	BG121966,	1	BE273347,BI755827,BM511883,BM922627,BX410292,BX410293,CA778333,CD514787,	8
ENSG00000081237	Leukocyte common antigen precursor (EC 3.1.3.48) (L-CA) (T200) (CD45 antigen). [Source:Uniprot/SWISSPROT;Acc:P08575]	4255	40084	40184	ENSE00001444387	555	670	CD699227,CD708393,	2	BG106564,BG398445,CD688449,CD690467,CD691656,	5
ENSG00000082068	WD repeat domain 70 [Source:RefSeq_peptide;Acc:NP_060504]	738	193821	193921	ENSE00001082334	137204	137280	BG769879,BI039764,	2	BE932828,BG181049,BI037997,BI257605,BI258449,BM465577,BQ059157,BQ064814,BQ647961,BQ648385,BQ649486,BQ654135,BU164086,BU958985,CB149050,	15
ENSG00000082146	Pseudokinase ALS2CR2 (Amyotrophic lateral sclerosis 2 chromosomal region candidate gene 2 protein) (STRAD beta) (ILP-interacting protein) (CALS-21). [Source:Uniprot/SWISSPROT;Acc:Q9C0K7]	3346	7341	7441	ENSE00000934611	7115	7195	BI602838,	1	AA465007,AL515422,AL520217,AL552387,AL558687,AL599171,BE278079,BG910321,BI458602,BI517858,BI599868,BI765467,BI823806,BM834602,BQ647804,BQ647846,BQ648474,BQ651590,BQ676362,BQ680065,BU902955,BX438658,CB148941,CB996800,CB996820,CD557793,CF551864,CN425536,	28
ENSG00000082996	RING finger protein 13. [Source:Uniprot/SWISSPROT;Acc:O43567]	2662	64724	64824	ENSE00001008383	59312	59437	BG536543,BG702272,BG708380,BU198820,CB961054,CB988707,	6	AL544548,AL547781,AL547887,AL549587,AL554935,AV649674,AV650194,AV703095,AV713466,AV716403,AV761990,AW964277,BE439492,BF670483,BG167352,BG431505,BG548254,BG714948,BG716715,BG898723,BG911244,BI463213,BI547480,BI601178,BI601324,BI602219,BI763297,BM450310,BM451360,BM556246,BM809127,BQ109519,BQ720746,BU199233,BU942998,BX387245,CB150237,CB151091,CB956530,CB961307,CB963600,CB997553,CB998635,CD109347,CD6…	50
ENSG00000082996	RING finger protein 13. [Source:Uniprot/SWISSPROT;Acc:O43567]	2663	115103	115203	ENSE00001209404	108417	108510	BG537021,BM556246,	2	AA370307,AL518800,AL544548,AL554935,AU119580,BF968783,BF968784,BG191452,BG536755,BM785825,BM809127,BP432462,BX345859,CB109037,CB153774,CB959176,CB995142,	17
ENSG00000082996	RING finger protein 13. [Source:Uniprot/SWISSPROT;Acc:O43567]	2661	55311	55411	ENSE00001375479	39799	39879	AI557284,BF679210,BF978719,BI596556,CB267518,CD705297,	6	AL544548,AL547781,AL547887,AL549587,AL554935,AV649674,AV650194,AV703095,AV716403,AV761990,AW964277,BE439492,BF577210,BF670483,BG167352,BG431505,BG483244,BG548254,BG714948,BG716715,BG898723,BI463213,BI547480,BI601178,BI601324,BI602219,BI763297,BM450310,BM451360,BM833959,BM837634,BQ109519,BQ695102,BQ720746,BU199233,BU942998,BX387245,CA849034,CA849150,CB151091,CB961307,CB963600,CB995597,CB997553,CB9…	56
ENSG00000083720	Succinyl-CoA:3-ketoacid-coenzyme A transferase 1, mitochondrial precursor (EC 2.8.3.5) (Somatic-type succinyl CoA:3-oxoacid CoA- transferase) (Scot-S). [Source:Uniprot/SWISSPROT;Acc:P55809]	782	81360	81460	ENSE00001134785	76423	76498	AA193533,	1	AL556071,BM460167,BQ009826,BX952053,CA432429,CA432462,	6
ENSG00000085224	Transcriptional regulator ATRX (EC 3.6.1.-) (ATP-dependent helicase ATRX) (X-linked helicase II) (X-linked nuclear protein) (XNP) (Znf- HX). [Source:Uniprot/SWISSPROT;Acc:P46100]	3307	86592	86692	ENSE00001460315	68982	69094	BG392740,	1	BX474677,BX489316,CD686015,CD689650,CN313184,	5
ENSG00000085365	Secretory carrier-associated membrane protein 1 (Secretory carrier membrane protein 1). [Source:Uniprot/SWISSPROT;Acc:O15126]	1346	55188	55288	ENSE00000905723	54990	55088	BF102795,BG326752,CN346329,CN346330,	4	AL558895,AV725412,BF677672,BI457625,BI547070,BI552547,BI553924,BI603598,BU070486,BU070722,BX460473,CB960371,CB990134,CD109499,CD619395,CD653189,CD657057,CF995067,CN346327,CN346328,	20
ENSG00000086065	Charged multivesicular body protein 5 (Chromatin-modifying protein 5) (Vacuolar protein sorting 60) (Vps60) (hVps60) (SNF7 domain-containing protein 2). [Source:Uniprot/SWISSPROT;Acc:Q9NZZ3]	2527	4597	4697	ENSE00000928065	3684	3730	AW629584,BE564926,BE567330,BE737904,BE748150,BE896807,BE958039,BF031300,BF104786,BF185082,BF218994,BF219415,BF244101,BF574286,BF692270,BF790759,BG170672,BG256937,BG431674,BG490263,BG496599,BG496735,BG500919,BG505538,BG530626,BG534983,BG535037,BG542052,BG611176,BG611535,BG613384,BG613932,BG614980,	33	AW797393,	1
ENSG00000086065	Charged multivesicular body protein 5 (Chromatin-modifying protein 5) (Vacuolar protein sorting 60) (Vps60) (hVps60) (SNF7 domain-containing protein 2). [Source:Uniprot/SWISSPROT;Acc:Q9NZZ3]	2528	9442	9542	ENSE00000928067	6983	7054	BE565458,BE896807,BE958039,BF216783,BF218156,BF244101,BF540969,BF664732,BG025579,BG170672,BG256937,BG431674,BG490263,BG496599,BG500919,BG611176,BG611535,BG777875,	18	BG535037,	1
ENSG00000086619	ERO1-like protein beta precursor (EC 1.8.4.-) (ERO1-Lbeta) (Oxidoreductin-1-Lbeta) (Endoplasmic oxidoreductin-1-like protein B). [Source:Uniprot/SWISSPROT;Acc:Q86YB8]	4320	29048	29148	ENSE00001442115	28480	28563	BG723126,BI461931,	2	AI123828,AI241301,AL704577,AW001828,AW195878,AW299243,AW571397,BF513690,BG701349,BG721167,BG723521,BG724122,BG771666,BG772560,BI460338,BM055316,BM314940,BM894191,BQ267798,BQ268208,CA868251,	21
ENSG00000087206	Ubiquitin interaction motif-containing protein 1 (Retinoid X receptor- interacting protein 110) (Receptor-associated protein 80) (Nuclear zinc finger protein RAP80). [Source:Uniprot/SWISSPROT;Acc:Q96RL1]	2602	166775	166875	ENSE00000828973	166364	166535	BX339089,	1	AA007277,AA033852,AL575724,AL577027,BI910979,BM557179,BM563415,BQ048995,BU658784,BX341781,BX377938,BX446860,W76232,	13
ENSG00000087502	Endoplasmic reticulum-Golgi intermediate compartment protein 2. [Source:Uniprot/SWISSPROT;Acc:Q96RQ1]	1083	14480	14580	ENSE00000734384	14206	14276	AL552645,BF666480,BG435366,BI255327,BI762484,CB989307,	6	AA504728,AL561019,AL600464,BE905127,BF222935,BF527887,BF680252,BF681302,BF895063,BG180654,BG252294,BG400113,BG436120,BG436315,BG499673,BG536675,BG572576,BG616559,BG707949,BG714513,BG721037,BG773605,BI457682,BI546004,BI549007,BI559927,BI599336,BI667036,BI669355,BI821468,BI826595,BI833290,BQ881970,BU598610,BU929175,BU942930,BX386789,BX424980,BX445995,BX464853,CB987015,CD242910,CD692447,CD695432,CD6…	54
ENSG00000088766	Cardiolipin synthetase (EC 2.7.8.-) (Cardiolipin synthase) (CLS) (Protein GCD10 homolog). [Source:Uniprot/SWISSPROT;Acc:Q9UJA2]	2305	17390	17490	ENSE00000658308	9211	9340	BF062527,BQ109464,	2	AI826256,AI948511,AL536601,BG492954,BM563835,BM920010,BU852955,BX464169,CB049481,	9
ENSG00000088881	Transcription factor COE4 (Early B-cell factor 4) (EBF-4) (Olf-1/EBF- like 4) (OE-4) (O/E-4). [Source:Uniprot/SWISSPROT;Acc:Q9BQW3]	1939	31501	31601	ENSE00000561911	16740	16808	BI003438,	1	BF339354,BF509243,BM546235,	3
ENSG00000089123	Threonine aspartase 1 (EC 3.4.25.-) (Taspase-1) [Contains: Threonine aspartase subunit alpha; Threonine aspartase subunit beta]. [Source:Uniprot/SWISSPROT;Acc:Q9H6P5]	2427	86433	86533	ENSE00000659738	79802	79908	BX442313,	1	AL555799,BX324479,BX393947,	3
ENSG00000089902	REST corepressor 1 (Protein CoREST). [Source:Uniprot/SWISSPROT;Acc:Q9UKL0]	892	62495	62595	ENSE00000660501	370	429	AI524265,	1	AI018539,AI086014,AW001755,AW058008,AW072551,AW182361,BQ055582,BQ061904,	8
ENSG00000090054	Serine palmitoyltransferase 1 (EC 2.3.1.50) (Long chain base biosynthesis protein 1) (LCB 1) (Serine-palmitoyl-CoA transferase 1) (SPT 1) (SPT1). [Source:Uniprot/SWISSPROT;Acc:O15269]	3240	34032	34132	ENSE00000711188	6574	6668	BG752912,BI462637,CD698648,CK823788,	4	AL529514,AL541233,AL541251,AL552640,AL553355,AL556270,AL559664,AL560497,AU127159,AU128037,AU128304,AU128705,AU129573,AU137502,AU280765,BE244048,BE866979,BG706768,BG716262,BG717792,BG721872,BI458156,BI459000,BI600960,BI821108,BM146565,BM147943,BM148185,BM480197,BM511156,BM546425,BQ216500,BQ787775,BQ939990,BU148020,BX332020,BX345191,BX397422,BX402274,BX502297,BX646529,CB112484,CD359395,CD622616,CD6…	51
ENSG00000091436	Mitogen-activated protein kinase kinase kinase MLT (EC 2.7.11.25) (MLK-like mitogen-activated protein triple kinase) (Leucine zipper- and sterile alpha motif-containing kinase) (Sterile alpha motif- and leucine zipper-containing kinase AZK) (Mixed lineage [Source:Uniprot/SWISSPROT;Acc:Q9NYL2]	3205	23722	23822	ENSE00001220704	15161	15353	BM848323,	1	AL555396,BM474044,BM742706,BM744475,BM748113,BM765289,BM772854,BM835535,BQ213710,BQ227125,BQ945814,	11
ENSG00000092203	Epidermal Langerhans cell protein LCP1. [Source:Uniprot/SWISSPROT;Acc:O94842]	97	5356	5456	ENSE00000889108	249	317	AA428349,BM749046,CB143853,	3	BE787321,BF679613,BI087938,BI459247,BI459871,BI518486,BI560163,BI768793,BI768899,BI912617,BM714272,BM792873,BM806880,BQ423188,BQ439411,BQ948939,CB140097,CD695274,CF994667,CN361773,	20
ENSG00000092529	Neutral alpha-glucosidase C (EC 3.2.1.20). [Source:Uniprot/SWISSPROT;Acc:Q8TET4]	301	12063	12163	ENSE00001149194	4314	4422	BX500852,	1	BM469082,BQ428534,BX333679,CA393891,CB991974,	5
ENSG00000095787	WW domain-containing adapter protein with coiled-coil. [Source:Uniprot/SWISSPROT;Acc:Q9BTA9]	2827	63803	63903	ENSE00001355122	63240	63548	AU252697,BE931047,BF086607,BF999888,BQ959885,CB267445,AU252697,BE931047,BF086607,BF999888,BQ959885,CB267445,	12	BG393103,CD244777,CN365553,CN365554,BG393103,CD244777,CN365553,CN365554,	8
ENSG00000100122	Beta crystallin B1. [Source:Uniprot/SWISSPROT;Acc:P53674]	111	17951	18051	ENSE00000651919	16053	16195	BF222875,	1	BF727049,BG217908,BM668033,BM669086,BM679075,BM696578,BM696586,BM696869,BM697108,BM697110,BM706145,BM706288,BM706380,BU736911,CD674020,	15
ENSG00000100357	Adenylosuccinate lyase (EC 4.3.2.2) (Adenylosuccinase) (ASL) (ASASE). [Source:Uniprot/SWISSPROT;Acc:P30566]	349	12146	12246	ENSE00000654858	7732	7811	AU119991,AV698946,BI916049,BM803156,BM920367,BQ055513,BQ652378,BQ708182,BQ710380,BQ879405,BQ940131,BU175136,BU184909,BU520871,	14	BE207658,BE271374,BE733505,BE742167,BE783176,BE792805,BE795635,BE893700,BE909022,BF972974,BF984806,BG122629,BG323811,BG393097,BG425611,BG488681,BG686218,BG707897,BG747544,BG761706,BG763638,BG768240,BG829386,BI758091,BI765495,BI770356,BM558718,BM761006,BQ056391,BQ063246,BQ068001,BQ071361,BQ279159,BQ436265,BQ894843,BQ937865,BU537964,BX388329,BX430125,BX449680,	40
ENSG00000100380	Hsc70-interacting protein (Hip) (Suppression of tumorigenicity protein 13) (Putative tumor suppressor ST13) (Protein FAM10A1) (Progesterone receptor-associated p48 protein) (Renal carcinoma antigen NY-REN-33). [Source:Uniprot/SWISSPROT;Acc:P50502]	363	16817	16917	ENSE00000654952	15991	16057	AU132044,AV753496,BG258534,BI521631,BM697608,BQ440875,BU172632,CN358389,	8	AA127969,AI929684,AU117682,AU119210,AU130931,AU131250,AU131525,AU132227,AU132648,AU133205,AU133395,BE153935,BE350205,BE781424,BE884939,BE885782,BE897786,BE909598,BG205590,BG252982,BG271334,BG388748,BI559675,BM451037,BM467197,BM468055,BM556976,BM787552,BM806781,BQ051171,BQ214448,BQ216782,BQ222732,BQ225662,BQ226056,BQ421925,BQ423543,BQ423647,BQ478196,BQ961449,BU069842,BU160988,BU164337,BU166388,BU1…	60
ENSG00000100890	Uncharacterized protein KIAA0391. [Source:Uniprot/SWISSPROT;Acc:O15091]	190	131610	131710	ENSE00000656025	58107	58214	AW965296,	1	AA449643,BG820834,BI031458,BM011404,BM720893,BM724378,BM750891,BQ056591,BQ063741,BQ063992,BQ292399,BQ925499,BU957422,BX101495,BX383084,BX387424,BX388689,BX421259,CD300769,CD523229,	20
ENSG00000101003	DNA replication complex GINS protein PSF1. [Source:Uniprot/SWISSPROT;Acc:Q14691]	2684	25533	25633	ENSE00000661039	17484	17600	CN308743,	1	BM450503,BM458856,BU171017,BX384069,CN308731,CN308737,CN308739,CN308742,	8
ENSG00000101134	Docking protein 5 (Downstream of tyrosine kinase 5) (IRS6) (Protein dok-5). [Source:Uniprot/SWISSPROT;Acc:Q9P104]	3469	87984	88084	ENSE00001401592	79309	79416	BI755432,	1	BI758267,BX442691,BX463904,CK002180,CK002249,	5
ENSG00000101391	CDK5 regulatory subunit-associated protein 1 (CDK5 activator-binding protein C42). [Source:Uniprot/SWISSPROT;Acc:Q96SZ6]	2869	5407	5507	ENSE00001466842	4595	4770	BQ689608,BQ690620,BU145522,BU196414,	4	AU142706,AV762755,BG116300,BG534554,BG776745,BI914662,BM834342,BM905057,BQ072829,BQ229109,BU932865,BX343397,CB135952,CB145383,CD627870,CD684084,CN363847,CN363848,	18
ENSG00000101474	Adipocyte plasma membrane-associated protein (BSCv protein). [Source:Uniprot/SWISSPROT;Acc:Q9HDC9]	2656	17851	17951	ENSE00000660968	13907	14022	AA988996,AW149535,BG763966,BG771521,BG772189,BG773501,BG823812,BG830990,BI193065,BI551696,BI668831,BM563582,BM763576,BM782316,BM798613,BM846182,BM848467,BM849209,BM849834,BM917706,BQ071239,BU958943,CB068533,CB123519,CD671252,CF132410,CN342965,CN342973,CN484721,	29	AA232207,AA476598,AA969630,AI200324,AI301561,AI342796,AI470112,AI560081,AI828005,AW161056,AW468086,AW612788,BE019596,BE253232,BE675430,BF204232,BF314713,BI546322,BI559601,BM564359,CN342969,CN342972,H12619,N32314,R63905,T03538,	26
ENSG00000101972	Cohesin subunit SA-2 (Stromal antigen 2) (SCC3 homolog 2). [Source:Uniprot/SWISSPROT;Acc:Q8N3U4]	3597	91162	91262	ENSE00000676165	90610	90689	BG475470,	1	BM561699,BX642165,CN338384,	3
ENSG00000101974	Probable phospholipid-transporting ATPase IG (EC 3.6.3.1) (ATPase class I type 11C) (ATPase IG) (ATPase IQ) (ATPase class VI type 11C). [Source:Uniprot/SWISSPROT;Acc:Q8NB49]	3657	147664	147764	ENSE00001292451	145826	145897	BE278996,BM477017,	2	AW162137,AW835636,	2
ENSG00000102524	Tumor necrosis factor ligand superfamily member 13B (TNF- and APOL- related leukocyte expressed ligand 1) (TALL-1) (B lymphocyte stimulator) (BLyS) (B cell-activating factor) (BAFF) (Dendritic cell- derived TNF-like molecule) (CD257 antigen) [Contains: Tu [Source:Uniprot/SWISSPROT;Acc:Q9Y275]	2204	32531	32631	ENSE00000854068	17085	17141	CD370869,	1	AV710643,AV712599,BE972339,BG533792,BI832664,BI912461,BU929202,BU930369,BX110396,CD370655,CF593718,	11
ENSG00000102753	Importin alpha-3 subunit (Karyopherin alpha-3 subunit) (SRP1-gamma). [Source:Uniprot/SWISSPROT;Acc:O00505]	1497	79706	79806	ENSE00000682728	73102	73146	AW847899,	1	AU119929,AW847773,CD673589,CN401072,CN401077,CN401079,CN482683,	7
ENSG00000103194	Ubiquitin carboxyl-terminal hydrolase 10 (EC 3.1.2.15) (Ubiquitin thioesterase 10) (Ubiquitin-specific-processing protease 10) (Deubiquitinating enzyme 10). [Source:Uniprot/SWISSPROT;Acc:Q14694]	2014	34693	34793	ENSE00000875070	33440	33508	AU133307,BE255117,BF794056,BG719433,BG911382,BI832265,BI915243,	7	AL701525,AL710729,AU129770,BE543108,BE891142,BG707373,BG716368,BI463254,BI596384,BI819932,BI869768,BI911745,BM455960,BM463132,BM465893,BM477233,BM548875,BM678380,BM713466,BM720232,BX411114,BX473958,BX498102,BX642448,CB123667,CB125961,CB960459,CF138894,CF594013,CN358789,CN358792,CN358794,CN358797,CN358798,CN358799,	35
ENSG00000103978	Transmembrane protein 87A precursor. [Source:Uniprot/SWISSPROT;Acc:Q8NBN3]	298	3330	3430	ENSE00000931123	1313	1373	BF028771,BG482456,BG702529,BM752848,	4	AL530047,AL602568,BE296569,BE872260,BE909337,BG428523,BG484315,BG548001,BG707778,BG719184,BI463154,BI553717,BI562084,BI668527,BI917990,BM311040,BM749338,BM753928,BM828084,BM835060,BM839192,BM927105,BQ308078,BQ881016,BU171045,BU930683,BX377077,BX403879,BX479446,BX482396,BX482685,BX956162,BX956798,CB107156,CB130671,CB138695,CB960148,CB960149,CB960166,CB960564,CB963338,CB987981,CB995152,CD109832,CD1…	61
ENSG00000104324	plasma glutamate carboxypeptidase [Source:RefSeq_peptide;Acc:NP_057218]	1277	338705	338805	ENSE00001026738	320664	320775	AA452391,AA461136,	2	AW952474,BG432644,BX355939,CB958693,	4
ENSG00000105483	Caspase recruitment domain-containing protein 8 (Apoptotic protein NDPP1) (DACAR) (CARD-inhibitor of NF-kappa-B-activating ligand) (CARDINAL) (Tumor-up-regulated CARD-containing antagonist of CASP9) (TUCAN). [Source:Uniprot/SWISSPROT;Acc:Q9Y2G2]	2636	10644	10744	ENSE00001255687	6253	6363	AA365652,AA927786,AV759271,AW503097,BF338389,BF338471,BF511261,BI837923,BM146318,BM194220,BX503796,CF135557,CF993901,	13	AA287702,AL549614,AL698422,BE247230,BF102556,BG771794,BM152525,BM153103,BM193134,BQ072850,BQ184803,BQ187715,BU159807,BX116909,BX337033,BX440435,CB118230,CB988474,	18
ENSG00000106443	PHD finger protein 14. [Source:Uniprot/SWISSPROT;Acc:O94880]	343	108540	108640	ENSE00001086421	88075	88196	BE250992,	1	AA608749,AW008890,BM141867,BM971497,BQ001666,BU685636,BX436776,CA419385,CA419805,CA945229,CK023943,	11
ENSG00000106541	Anterior gradient protein 2 homolog precursor (Secreted cement gland protein XAG-2 homolog) (AG-2 protein) (hAG-2) (HPC8). [Source:Uniprot/SWISSPROT;Acc:O95994]	366	7033	7133	ENSE00000672336	5167	5240	AA307513,AA314225,AA314372,AA437001,AA909945,AI735767,BE072059,BE072073,BE748141,BF801670,BF814154,BG179160,BI770277,BM129777,BM738807,BM768668,BM768900,BM788914,BQ306240,	19	AA315629,AA316233,AA573742,AA582017,AI075324,AI675865,AI815198,AI888294,AL543432,AW151674,AW166169,AW192785,AW364247,AW364300,BE796856,BE841679,BF155131,BF513917,BF747277,BF767067,BG610804,BG778248,BI523582,BI763228,BI770077,BM006356,BM006458,BM006510,BM006554,BM006669,BM006987,BM754546,BM756151,BM764519,BM764966,BM765629,BM766265,BM766940,BM768970,BM769244,BM769952,BM770042,BM772672,BM772708,BM7…	57
ENSG00000106554	Coiled-coil-helix-coiled-coil-helix domain-containing protein 3. [Source:Uniprot/SWISSPROT;Acc:Q9NX63]	1857	176379	176479	ENSE00000724020	106804	106921	BF690381,BF919006,BG826486,BG826539,BI054266,BI488641,BI765924,BI766464,BI772532,BQ637857,BQ691855,BX387595,CB123867,	13	BE260215,BE275134,BE276001,BE409862,BE535427,BE746349,BE889105,BF026913,BF794650,BF971358,BF982246,BG171247,BG261410,BG389575,BG717531,BI223818,BI753638,BI833985,BI858573,BI859643,BI917406,BM083378,BM462175,BM475999,BM480102,BM543842,BM556749,BM559626,BM561967,BM799466,BM799791,BM803465,BM804503,BQ221031,BQ227988,BQ231086,BQ441419,BQ652725,BQ892058,BQ935030,CB121980,CB993528,CN427316,W04149,	44
ENSG00000106635	B-cell CLL/lymphoma 7 protein family member B. [Source:Uniprot/SWISSPROT;Acc:Q9BQE9]	823	18764	18864	ENSE00000689949	17642	17812	BG032430,BG390464,BI823719,BI837138,BI908159,BM926291,BX333744,CB054938,	8	AL525884,AL543677,AL553694,AL556002,AL561263,AW328569,BG164867,BG722766,BG771714,BI088516,BI752779,BI755450,BI765027,BI824795,BI916352,BM049508,BM504472,BM923032,BM923951,BQ109412,BQ670129,BQ691501,BQ961642,BU145459,BU149116,BX386793,BX402246,BX420030,BX458824,CD300531,CD705575,CK905512,	32
ENSG00000106635	B-cell CLL/lymphoma 7 protein family member B. [Source:Uniprot/SWISSPROT;Acc:Q9BQE9]	822	10813	10913	ENSE00000689951	5452	5527	AL526817,	1	AL525884,AL543677,AL553260,AL555724,AL556002,BG032430,BG035187,BG390464,BG722766,BG771714,BI765027,BI823719,BI824795,BI837138,BI908159,BI916352,BM544705,BM547749,BM784264,BM807875,BM923951,BQ670129,BQ691501,BU170406,BX386793,BX402246,BX458824,	27
ENSG00000107020	Uncharacterized protein C9orf46. [Source:Uniprot/SWISSPROT;Acc:Q9HBL7]	2106	21874	21974	ENSE00001165319	5895	5981	BQ231154,	1	AI792015,AV702445,AV711213,BE780509,BF131999,BF680101,BG613142,BG697631,BG705798,BI837766,BQ723556,CB067637,CB067774,CD685903,CK902152,	15
ENSG00000107077	JmjC domain-containing histone demethylation protein 3C (EC 1.14.11.-) (Jumonji domain-containing protein 2C) (Gene amplified in squamous cell carcinoma 1 protein) (GASC-1 protein). [Source:Uniprot/SWISSPROT;Acc:Q9H3R0]	2160	389162	389262	ENSE00000813220	370410	370580	BG191275,BG191815,BG191275,BG191815,	4	BG181903,BG181904,BG182412,BG182920,BG182921,BG183956,BG185014,BG185532,BG186184,BG187108,BG187109,BG187744,BG188701,BG188702,BG189214,BG189216,BG191300,BG191814,BG191816,BG192326,BG192871,BG194401,BG195874,BG195875,BG196925,BG199502,BG199503,BG200530,BG200531,BG202047,BG202586,BG202587,BG203617,BG204602,BG205720,BG206786,BG206788,BG206789,BG207278,BG207280,BG207835,BG207836,BG209433,BG209896,BG2…	128
ENSG00000107341	ubiquitin-conjugating enzyme UBC3B [Source:RefSeq_peptide;Acc:NP_060281]	2579	83129	83229	ENSE00000928082	82990	83087	AA084171,AA147427,AA251672,	3	AA380136,AA478230,AA988071,AI124729,AI650476,AV654034,AV704089,BF195018,BG183479,BG190847,BG196455,BG208902,BG212137,BG337433,BG502595,BG575497,BG715872,BG898649,BG911584,BG929261,BI092466,BI256467,BI601064,BI820998,BI830689,BI856962,BI859091,BI906500,BM456419,BM905951,BM922491,BQ434758,CD243112,	33
ENSG00000107829	F-box/WD repeat protein 4 (F-box and WD-40 domain protein 4) (Dactylin). [Source:Uniprot/SWISSPROT;Acc:P57775]	3646	63744	63844	ENSE00001100486	27279	27373	AA772788,AW938702,BM696614,BX444205,CA395112,	5	BG741994,BI769785,BM738969,BM739379,BM752068,BM760967,BQ060786,BQ943924,BU197057,BX409483,BX411446,BX451051,CF134937,	13
ENSG00000107890	Ankyrin repeat domain-containing protein 26. [Source:Uniprot/SWISSPROT;Acc:Q9UPS8]	2781	39707	39807	ENSE00000696519	39250	39348	CF136095,	1	AU146672,BU855234,	2
ENSG00000108242	Cytochrome P450 2C18 (EC 1.14.14.1) (CYPIIC18) (P450-6B/29C). [Source:Uniprot/SWISSPROT;Acc:P33260]	3537	46361	46461	ENSE00001097131	40725	40912	BG565051,	1	CD013962,CD013963,CD013964,CD013965,CD013966,	5
ENSG00000108270	Protein AATF (Apoptosis-antagonizing transcription factor) (Rb-binding protein Che-1). [Source:Uniprot/SWISSPROT;Acc:Q9NY61]	1930	18097	18197	ENSE00000903750	4809	4946	CB154520,	1	BE312780,BM727946,BM927383,BQ056766,BQ890049,BX350464,	6
ENSG00000108510	Thyroid hormone receptor-associated protein complex 240 kDa component (Trap240) (Thyroid hormone receptor-associated protein 1) (Vitamin D3 receptor-interacting protein complex component DRIP250) (DRIP 250) (Activator-recruited cofactor 250 kDa component) [Source:Uniprot/SWISSPROT;Acc:Q9UHV7]	2721	27905	28005	ENSE00000820454	12642	12745	AW363863,	1	AA480916,AW450052,BF594547,BQ709424,	4
ENSG00000108587	Golgi SNAP receptor complex member 1 (28 kDa Golgi SNARE protein) (28 kDa cis-Golgi SNARE p28) (GOS-28). [Source:Uniprot/SWISSPROT;Acc:O95249]	1726	22480	22580	ENSE00000708986	15271	15345	BI258759,BI856552,	2	AV710494,AV714467,AV755900,AV760119,AW361991,BE785872,BF154706,BG400159,BG654545,BM762766,BQ230529,BQ429919,BU603003,CB136223,CB156608,CB177545,CB177952,CD688068,CN283876,	19
ENSG00000108587	Golgi SNAP receptor complex member 1 (28 kDa Golgi SNARE protein) (28 kDa cis-Golgi SNARE p28) (GOS-28). [Source:Uniprot/SWISSPROT;Acc:O95249]	1727	34982	35082	ENSE00001053867	33472	33501	BI258906,BM903998,CB133548,CN283877,BI258906,BM903998,CB133548,CN283877,	8	AV710494,AW029303,AW361991,BM762766,BQ230529,BQ429919,BU603003,BX395187,CB133491,CB133557,CB133649,CB133990,CB133999,CB134039,CB136223,CB137158,CB138934,CB138983,CB139024,CB139933,CB156608,CB177545,CB177952,CN283876,AV710494,AW029303,AW361991,BM762766,BQ230529,BQ429919,BU603003,BX395187,CB133491,CB133557,CB133649,CB133990,CB133999,CB134039,CB136223,CB137158,CB138934,CB138983,CB139024,CB139933,CB1…	48
ENSG00000108950	Protein FAM20A precursor. [Source:Uniprot/SWISSPROT;Acc:Q96MK3]	2839	57270	57370	ENSE00000743015	49438	49516	BI463594,BX371750,	2	BG772515,BI462611,CD358576,	3
ENSG00000110435	Pyruvate dehydrogenase protein X component, mitochondrial precursor (Dihydrolipoamide dehydrogenase-binding protein of pyruvate dehydrogenase complex) (Lipoyl-containing pyruvate dehydrogenase complex component X) (E3-binding protein) (E3BP) (proX). [Source:Uniprot/SWISSPROT;Acc:O00330]	1753	44443	44543	ENSE00001150226	43848	43946	BG399184,BI915296,	2	AL119824,AL520923,AL553066,AU125458,AU138247,BE884847,BF795475,BI090356,BI546974,BI561243,BM789687,CB145699,	12
ENSG00000110435	Pyruvate dehydrogenase protein X component, mitochondrial precursor (Dihydrolipoamide dehydrogenase-binding protein of pyruvate dehydrogenase complex) (Lipoyl-containing pyruvate dehydrogenase complex component X) (E3-binding protein) (E3BP) (proX). [Source:Uniprot/SWISSPROT;Acc:O00330]	1754	55607	55707	ENSE00001330369	53567	53714	BF701059,	1	AU125458,BF574712,BF670861,BG613754,BM773308,BQ435877,CF131677,	7
ENSG00000110497	CDNA FLJ20294 fis, clone HEP05851. [Source:Uniprot/SPTREMBL;Acc:Q9NXE7]	1844	106477	106577	ENSE00001233766	100313	100413	BE312365,	1	BE176467,BE260163,BF952113,BG419558,BI836615,BM800650,BU171968,	7
ENSG00000110619	Cysteinyl-tRNA synthetase, cytoplasmic (EC 6.1.1.16) (Cysteine--tRNA ligase) (CysRS). [Source:Uniprot/SWISSPROT;Acc:P49589]	1019	26371	26471	ENSE00000890959	19181	19330	AA112741,AL514078,AL520526,AL533654,AL556702,AL558752,AL560447,AL561209,AL579180,BQ109218,	10	AU124780,AU126090,BE274041,BE392745,BE730809,BG033246,BG036834,BG291326,BG423104,BG576475,BG683270,BG748630,BI225774,BI226334,BI255123,BI257933,BI333901,BI856359,BM046544,BM051694,BQ069336,BQ941128,BQ955205,BU528243,BU940584,CD636829,CD636831,CN431584,	28
ENSG00000110931	Calcium/calmodulin-dependent protein kinase kinase 2 (EC 2.7.11.17) (Calcium/calmodulin-dependent protein kinase kinase beta) (CaM-kinase kinase beta) (CaM-KK beta) (CaMKK beta). [Source:Uniprot/SWISSPROT;Acc:Q96RR4]	2676	34631	34731	ENSE00001286319	34369	34502	CB150697,CD622888,H19394,	3	BE268349,BE561940,BE562166,BI225425,BI256261,BM718658,BU902211,BX350723,CN297387,	9
ENSG00000111596	CCR4-NOT transcription complex subunit 2 (CCR4-associated factor 2). [Source:Uniprot/SWISSPROT;Acc:Q9NZN8]	2109	106554	106654	ENSE00000752136	102738	102882	AW090055,BQ632053,	2	AA111908,AA126237,AA143217,AA196284,AA550787,AA568222,AA587628,AA664363,AA679466,AA703942,AA722914,AA768293,AA864782,AA911185,AI024507,AI024779,AI081671,AI090119,AI090218,AI218733,AI350756,AI432657,AI432659,AI582560,AI687145,AI708574,AI720253,AI721089,AI814491,AI991751,AL515001,AW008436,AW029376,AW189237,AW662575,BE223052,BF196312,BF816114,BG190306,BG940427,BI494107,BM311517,BM682531,BM788685,BM9…	61
ENSG00000112214	Four and a half LIM domains protein 5 (FHL-5) (Activator of cAMP- responsive element modulator in testis) (Activator of CREM in testis). [Source:Uniprot/SWISSPROT;Acc:Q5TD97]	3813	32454	32554	ENSE00001356882	566	796	BG721579,BG721579,	2	BG719109,BI544579,BI553423,BM560154,BM908053,CD171872,BG719109,BI544579,BI553423,BM560154,BM908053,CD171872,	12
ENSG00000112305	Stromal membrane-associated protein 1. [Source:Uniprot/SWISSPROT;Acc:Q8IYB5]	3751	92420	92520	ENSE00001452734	87204	87289	AL525172,	1	AI188089,AI564197,AU131969,AU280171,AW160558,AW161581,BE612680,BI460763,BI599382,BI963815,BI964097,BM795554,BQ185527,CB988739,CB990302,	15
ENSG00000112699	GDP-mannose 4,6 dehydratase (EC 4.2.1.47) (GDP-D-mannose dehydratase) (GMD). [Source:Uniprot/SWISSPROT;Acc:O60547]	2479	524201	524301	ENSE00000973273	519169	519265	AI344342,	1	BE393062,BM978352,BQ433230,BQ674743,BU180616,BU631154,BX282277,CF127468,CN263612,	9
ENSG00000114062	Ubiquitin-protein ligase E3A (EC 6.3.2.-) (E6AP ubiquitin-protein ligase) (Oncogenic protein-associated protein E6-AP) (Human papillomavirus E6-associated protein) (Renal carcinoma antigen NY-REN- 54). [Source:Uniprot/SWISSPROT;Acc:Q05086]	156	95732	95832	ENSE00000815075	84555	84628	BE886886,BG110447,BG111132,	3	AA126792,AA180339,AA429437,AA745821,AI005247,AI086125,AI123539,AI276720,AI431586,AI624391,AI805907,AL133840,AW023075,AW103532,AW169542,AW189959,AW503947,AW504166,AW504440,BE043939,BF223051,BF434588,BF447085,BF979970,BG105083,BM457031,BM552358,BM836734,BM980432,BQ001461,BQ012829,BQ014017,BQ014029,BU164221,BU507516,BU618881,BU851925,CA415527,CA438427,CB044958,CD239807,CD251843,CD299070,CF138694,CF1…	45
ENSG00000114098	armadillo repeat containing 8 isoform 1 [Source:RefSeq_peptide;Acc:NP_054873]	2563	41225	41325	ENSE00001079038	36330	36427	BG530801,	1	AL520020,AL522785,AL531134,AL554273,AL602779,AU128053,AU133221,AV718201,BE907885,BF114806,BF529935,BG699271,BI222440,BI756437,BI821680,BI913240,BI918451,BM458076,BM763241,BM805951,BM922298,BQ109207,BQ896831,BQ937870,BQ960616,BU528813,BU857359,CD244295,CN344937,CN344939,	30
ENSG00000114126	Transcription factor Dp-2 (E2F dimerization partner 2). [Source:Uniprot/SWISSPROT;Acc:Q14188]	2606	152712	152812	ENSE00001205630	143932	144035	BU935452,	1	AL547857,BF211504,BF684630,BG718978,BM454311,BQ067243,BU603399,CD693314,	8
ENSG00000114439	HMG box transcription factor BBX (Bobby sox homolog) (HMG box- containing protein 2). [Source:Uniprot/SWISSPROT;Acc:Q8WY36]	2140	267844	267944	ENSE00001192505	266844	266933	AA355113,AW068073,AW965713,BG105448,BI033303,	5	BM015586,BM464277,	2
ENSG00000114861	Forkhead box protein P1. [Source:Uniprot/SWISSPROT;Acc:Q9H334]	1997	174300	174400	ENSE00001411968	90434	90563	BE266586,	1	BI116610,	1
ENSG00000115233	26S proteasome non-ATPase regulatory subunit 14 (26S proteasome regulatory subunit rpn11) (26S proteasome-associated PAD1 homolog 1). [Source:Uniprot/SWISSPROT;Acc:O00487]	3124	57215	57315	ENSE00001004191	10784	10835	BE728205,BE782116,BG122411,BG163428,BG255440,BG770279,BQ651149,BU163969,CD695090,CD696371,CK822271,CN292824,	12	AU120632,AU143519,AV760079,AV762739,AV763688,AW958710,BE869776,BE881852,BE883028,BE886981,BE889276,BE894979,BE909418,BF204891,BG024627,BG251988,BG341198,BG386051,BG388069,BG685620,BG709095,BI821909,BI822614,BM465228,BM468716,BM477031,BM550388,BM556074,BM757915,BQ064446,BQ232075,BQ277281,BQ641544,BQ691109,BQ896751,BU184146,BU186198,BU508725,BU595263,BU664829,	40
ENSG00000115271	Grancalcin. [Source:Uniprot/SWISSPROT;Acc:P28676]	3134	12803	12903	ENSE00000779566	12622	12769	BI597559,	1	AA521413,AA689387,AU131683,AV714815,AV718284,BG184820,BG186929,BG208618,BG431919,BG433028,BI544636,BI550789,BI754376,BI771257,BI833642,BI915549,BM547241,BM547957,BM547973,BU943226,BX379788,BX385887,BX396264,BX396265,BX439787,BX440731,CB529641,CN356346,CN356347,CN356348,CN356349,	31
ENSG00000115649	Uncharacterized protein C2orf24. [Source:Uniprot/SWISSPROT;Acc:Q9BV87]	3455	3264	3364	ENSE00001075441	3104	3232	BG248623,BI762266,CD627205,R61571,	4	AL524075,AL530042,AL545683,AL548415,AL550249,AL559464,BE249875,BE292950,BE560173,BF346878,BG576388,BG758960,BG822972,BG824794,BI488697,BI759799,BI762711,BI764556,BI764947,BI766723,BI769952,BI829910,BI912613,BM544122,BM547667,BM805473,BM810611,BM905662,BM906673,BM924754,BQ055202,BQ421715,BQ890561,BQ892658,BU153663,BU172916,BX441644,CB996563,CN306158,CN306159,CN306165,	41
ENSG00000115685	Protein phosphatase 1 regulatory subunit 7 (Protein phosphatase 1 regulatory subunit 22). [Source:Uniprot/SWISSPROT;Acc:Q15435]	3591	28614	28714	ENSE00000787320	20123	20209	AI168660,BF435503,BG828660,BM978867,	4	BG825844,BM720847,BM792254,BM824175,BM969252,BM971711,BM977922,BM993305,BQ001208,BQ004841,BQ008044,BQ774572,BQ953715,BU616446,BU622868,BU626432,BU630879,BU678357,BU679014,BU680444,BU736992,BX375737,CA431522,CA503174,CF129308,CN412088,	26
ENSG00000115919	Kynureninase (EC 3.7.1.3) (L-kynurenine hydrolase). [Source:Uniprot/SWISSPROT;Acc:Q16719]	3059	66589	66689	ENSE00000964248	50161	50243	BE548504,BG620765,BI256184,BI823266,BI836941,	5	AL528002,AL544907,AL548658,AU122653,AV717451,BF184151,BF185890,BG181218,BG252542,BG538847,BG623861,BI063667,BI063808,BI063813,BI063817,BI063820,BI063821,BI063956,BI063960,BI063963,BI063965,BI063968,BI063972,BI826111,BM556150,BM811370,BM915338,BM921267,BQ233093,BQ431357,BU164195,BU179216,BX391738,CB151988,CB529658,CB988775,CB997378,CD367942,CD520996,CD522652,CD639538,CD639919,CD641435,CD703825,CF9…	45
ENSG00000116120	Phenylalanyl-tRNA synthetase beta chain (EC 6.1.1.20) (Phenylalanine-- tRNA ligase beta chain) (PheRS). [Source:Uniprot/SWISSPROT;Acc:Q9NSD9]	3482	54499	54599	ENSE00001071416	42158	42275	BF966738,	1	AA398788,AA639795,AI087302,AL516133,AL533448,AL535055,BE646614,BE748583,BE748709,BG199003,BG213610,BG215231,BG216866,BG217359,BG254250,BG677336,BI869347,BI870599,BM680381,BM696907,BM699108,BM724231,BM798591,BQ018052,BQ021679,BQ446533,BU175447,BU181646,BU942291,BX343267,BX352649,BX355793,BX356628,BX360062,BX444487,CA418976,CB143222,CB158128,CD674591,CK004492,CN429143,R71427,	42
ENSG00000116209	Transmembrane protein 59 precursor (Liver membrane-bound protein). [Source:Uniprot/SWISSPROT;Acc:Q9BXS4]	4009	8175	8275	ENSE00000772712	7718	7812	AA305126,AA828287,BE252966,BE799247,BE910523,BF970283,BF979216,BG342025,BG432270,BG529139,BG540383,BG541960,BG623965,BG697077,BG714375,BG740752,BG927762,BI517327,BX362649,	19	AA315941,AI291056,AI368843,BE018573,BE410789,BE772595,BE908142,BF868522,BF868614,BG254143,BG330542,BG476131,BI222791,BX394796,	14
ENSG00000116266	Syntaxin-binding protein 3 (Unc-18 homolog 3) (Unc-18C) (Unc-18-3) (Platelet Sec1 protein) (PSP). [Source:Uniprot/SWISSPROT;Acc:O00186]	4128	44865	44965	ENSE00000958051	35961	36018	BG387573,	1	AA166699,AL526646,AL601488,BG387574,BI755533,BM835308,BU935111,BX105547,CD107771,CD513479,CD623993,CN409057,R61138,	13
ENSG00000116288	Protein DJ-1 (Oncogene DJ1) (Parkinson disease protein 7). [Source:Uniprot/SWISSPROT;Acc:Q99497]	3662	9824	9924	ENSE00000737022	9231	9300	AA129779,AI608749,AL523594,AV655209,AV714584,AW955128,BE409907,BE794210,BE882274,BE884370,BF036842,BF037742,BG113506,BG542982,BG617951,BG754603,BI549393,BI599015,BI602006,BI770788,BI830621,BI858850,BI858857,BM014914,BM271944,BM313333,	26	AA630809,AI750074,AL556933,AL558173,AW365029,BE076990,BE622939,BE693987,BF810313,BF956207,BF956262,BF979943,BI085865,BM504242,BM565556,BM970518,BM973909,BM978273,BM985360,BQ302226,BQ338607,BQ338966,BQ347250,BQ350235,BQ378691,BQ448057,BU687752,BU688129,BU730460,BX324480,BX324481,BX383366,CB305962,CD623972,	34
ENSG00000116793	Putative homeodomain transcription factor 1. [Source:Uniprot/SWISSPROT;Acc:Q9UMS5]	4137	14069	14169	ENSE00001020738	1721	1777	BI463196,BI560996,	2	BG724130,BI562038,BM172338,BM828600,BU176195,BX367297,CN407221,	7
ENSG00000117009	Kynurenine 3-monooxygenase (EC 1.14.13.9) (Kynurenine 3-hydroxylase). [Source:Uniprot/SWISSPROT;Acc:O15229]	4328	20958	21058	ENSE00000961698	18821	18910	BG621996,BU603131,	2	AU135279,AU135363,AU139079,AV717841,BG003477,BG401366,BG622397,BI760391,BM919087,BX334999,CA398019,CD640024,CD640606,CD641673,	14
ENSG00000117020	RAC-gamma serine/threonine-protein kinase (EC 2.7.11.1) (RAC-PK-gamma) (Protein kinase Akt-3) (Protein kinase B, gamma) (PKB gamma) (STK-2). [Source:Uniprot/SWISSPROT;Acc:Q9Y243]	4334	274110	274210	ENSE00001358885	236389	236457	BG874497,	1	CB044389,CD675547,CD675747,	3
ENSG00000117133	Ribosome production factor 1 (Ribosome biogenesis protein RPF1) (Brix domain-containing protein 5). [Source:Uniprot/SWISSPROT;Acc:Q9H9Y2]	4078	3345	3445	ENSE00001162539	1697	1753	BE252489,BE257783,BG484456,BG529789,BG532731,BG615247,BI562556,BI857269,	8	AU123230,AW954366,BE253769,BE265893,BE266063,BE301877,BF699609,BF968609,BG258887,BG430217,BG496404,BG572658,BG758438,BG776950,BM461521,BM543875,BM702781,BM706291,BM804988,BQ436034,BQ437095,BQ935344,BU171573,BU173176,BU942628,BX344689,BX363759,CA390701,CB106665,CB144542,CB155006,CD692449,CD693228,CD696936,CD705207,CF141483,CK002888,CN259025,CN259026,CN259028,CN259030,CN259031,CN259032,CN274435,CN4…	45
ENSG00000117528	ATP-binding cassette sub-family D member 3 (70 kDa peroxisomal membrane protein) (PMP70). [Source:Uniprot/SWISSPROT;Acc:P28288]	4102	51581	51681	ENSE00000777394	49479	49567	BG716735,BG720697,BI597065,CB988171,	4	AL703574,AL710885,BE878647,BG722742,BI458407,BI553963,BI596337,BM504958,BU181836,BU521776,BX470435,CF594239,CK822461,	13
ENSG00000118420	UBCH10 binding protein with a hect-like domain [Source:RefSeq_peptide;Acc:NP_944602]	3788	161652	161752	ENSE00001382813	108381	108519	AL577653,	1	AL562253,	1
ENSG00000118961	CDNA: FLJ21820 fis, clone HEP01232 (Chromosome 2 open reading frame 43). [Source:Uniprot/SPTREMBL;Acc:Q9H6V9]	1440	105636	105736	ENSE00000802786	82909	83143	BG490561,BX416161,	2	BG705445,BM466726,BX394297,	3
ENSG00000118965	WD repeat protein 35. [Source:Uniprot/SWISSPROT;Acc:Q9P2L0]	1412	48765	48865	ENSE00000714146	48292	48372	BG718246,	1	BM142108,	1
ENSG00000119048	Ubiquitin-conjugating enzyme E2 B (EC 6.3.2.19) (Ubiquitin-protein ligase B) (Ubiquitin carrier protein B) (HR6B) (hHR6B) (E2-17 kDa). [Source:Uniprot/SWISSPROT;Acc:P63146]	2015	14249	14349	ENSE00000803566	9540	9629	AL545961,T40435,	2	AA456879,AA477257,AA572955,AA774459,AA877765,AI499236,AI672287,AI910978,AI937271,BF196983,BF732605,BG707100,BI060859,BI552564,BM552908,BM707062,BM924642,CB159696,CB961506,CB995538,CD242237,CN275748,H99885,	23
ENSG00000119487	Stress-activated map kinase-interacting protein 1 (SAPK-interacting protein 1) (Putative Ras inhibitor JC310). [Source:Uniprot/SWISSPROT;Acc:Q9BPZ7]	3598	40093	40193	ENSE00001460692	37389	37416	BE893683,BG171214,BG747947,BG750854,BI257191,BQ049893,BX385157,BX438260,BX457659,CF785839,	10	AL525506,BE280180,BE390694,BG029328,BG748241,BI253722,BI255016,BM800437,BU500525,	9
ENSG00000119522	DENN domain-containing protein 1A. [Source:Uniprot/SWISSPROT;Acc:Q8TEH3]	3584	170085	170185	ENSE00001268757	160589	160638	BG705190,BI092952,BI762952,BG705190,BI092952,BI762952,	6	BG389427,BQ723426,BU599134,BX405269,BG389427,BQ723426,BU599134,BX405269,	8
ENSG00000119685	Tubulin--tyrosine ligase-like protein 5 (SRC1 and TIF2-associated modulatory protein). [Source:Uniprot/SWISSPROT;Acc:Q6EMB2]	568	216579	216679	ENSE00000808419	202389	202584	BM541768,	1	BG437657,BX099711,	2
ENSG00000119698	HEAT-like repeat-containing protein isoform 1 [Source:RefSeq_peptide;Acc:NP_478144]	762	3998	4098	ENSE00001173827	1742	1815	BI546744,BI561986,	2	BE378694,	1
ENSG00000119725	Zinc finger protein 410 (Zinc finger protein APA-1) (Another partner for ARF 1). [Source:Uniprot/SWISSPROT;Acc:Q86VK4]	502	11935	12035	ENSE00000808038	11266	11457	BE798314,	1	BE387043,BE391413,BE410843,BG823283,BI091254,BM450087,BQ212088,BX344540,BX383739,BX422605,CD520795,	11
ENSG00000120254	methylenetetrahydrofolate dehydrogenase (NADP+ dependent) 1-like [Source:RefSeq_peptide;Acc:NP_056255]	3946	146846	146946	ENSE00001444158	144270	144409	BE734169,	1	BM464552,BM467318,BM723556,BQ374853,BQ374854,CB147751,	6
ENSG00000120278	Pleckstrin homology domain-containing family G member 1. [Source:Uniprot/SWISSPROT;Acc:Q9ULL1]	3944	40561	40661	ENSE00001444229	38217	38262	CN280468,	1	BQ081981,	1
ENSG00000120594	Plexin domain-containing protein 2 precursor (Tumor endothelial marker 7-related protein). [Source:Uniprot/SWISSPROT;Acc:Q6UX71]	2641	294492	294592	ENSE00000926003	251931	252000	BF928724,	1	BF770799,BF770800,BF838448,BG928016,BQ717896,	5
ENSG00000120669	OTTHUMP00000018257. [Source:Uniprot/SPTREMBL;Acc:Q9H1T5]	1051	22522	22622	ENSE00001365582	14323	14363	BI464535,BI465027,BI560024,CB961415,	4	AA293855,AL703737,BI829881,CD251826,	4
ENSG00000120798	Orphan nuclear receptor TR2 (Testicular receptor 2). [Source:Uniprot/SWISSPROT;Acc:P13056]	2269	34360	34460	ENSE00000922670	32940	33061	CA397645,	1	AW021046,BU569062,BX370757,BX498859,CD518994,CN408777,	6
ENSG00000120860	Coiled-coil domain-containing protein 53. [Source:Uniprot/SWISSPROT;Acc:Q9Y3C0]	2379	5260	5360	ENSE00000818227	723	821	AV709533,	1	AA384523,AV764375,AW958920,BG614354,BU601963,BX356987,BX400128,	7
ENSG00000121031	DNA-dependent protein kinase catalytic subunit (EC 2.7.11.1) (DNA-PK catalytic subunit) (DNA-PKcs) (DNPK1) (p460). [Source:Uniprot/SWISSPROT;Acc:P78527]	871	169733	169833	ENSE00001014009	165681	165892	BF681396,	1	BG392601,BG423711,BU623694,BX478694,CN313131,CN313144,	6
ENSG00000121211	GAJ protein [Source:RefSeq_peptide;Acc:NP_115493]	1832	54427	54527	ENSE00000821095	52570	52684	BG613292,BU935172,	2	AW173084,BE513408,BG109991,BG758047,BI226181,BM741097,BM821505,BQ876910,BQ888320,BU533354,BU622320,BX118316,CA430591,CD248060,CN262246,	15
ENSG00000121211	GAJ protein [Source:RefSeq_peptide;Acc:NP_115493]	1831	50538	50638	ENSE00000927451	49613	49687	BF975093,	1	BE513408,BE879584,BG033600,BG616080,BG758047,BI226181,BM741097,BM821505,BM822584,BM822871,BU622320,BX118316,CA430591,CD248060,CN262246,	15
ENSG00000122507	Protein PTHB1 (Parathyroid hormone-responsive B1 gene protein) (Bardet-Biedl syndrome 9 protein). [Source:Uniprot/SWISSPROT;Acc:Q3SYG4]	513	212978	213078	ENSE00000976536	211357	211433	BI254810,CF780753,	2	BM541803,BX394950,	2
ENSG00000123219	Centromere protein K (CENP-K) (Interphase centromere complex protein 37) (Protein AF-5alpha) (p33). [Source:Uniprot/SWISSPROT;Acc:Q9BS16]	1021	30079	30179	ENSE00000837095	26370	26496	BE090450,BE565085,BF665380,BX446315,	4	AL514352,AL521134,AL522854,BE564866,BE564903,BE566612,BE566805,BE567020,BE568111,BF208113,BF211717,BG505512,BU188929,BU928630,BX459174,CN309726,	16
ENSG00000124831	leucine rich repeat (in FLII) interacting protein 1 [Source:RefSeq_peptide;Acc:NP_004726]	3572	85266	85366	ENSE00000850769	82079	82183	BM702346,	1	AA479162,BF848544,BF927448,BI062997,BX103157,CB141053,CB852863,	7
ENSG00000125107	CCR4-NOT transcription complex, subunit 1 isoform a [Source:RefSeq_peptide;Acc:NP_057368]	1518	100797	100897	ENSE00001276191	99499	99600	BG389280,	1	AL045214,AU125118,AW629680,BE790809,BF980598,BG679269,BI253615,BI254923,BI753312,BM453794,BM792766,BM793411,BM832879,BQ428498,BQ638203,BQ642698,CB053986,CB140790,CB143150,CN388137,CN388139,CN388141,CN388143,	23
ENSG00000125821	Probable D-tyrosyl-tRNA(Tyr) deacylase 1 (EC 3.1.-.-). [Source:Uniprot/SWISSPROT;Acc:Q8TEA8]	2552	32599	32699	ENSE00000660176	8113	8348	BE395951,BX446443,	2	BE207213,BE251848,BE266301,BE266413,BE267205,BE278833,BE280885,BE281417,BE312782,BE392818,BE407786,BF204109,BF206213,BF312271,BF797676,BF974071,BG034061,BG169379,BG284357,BG339819,BG340015,BG420789,BG479187,BG481768,BG481819,BG706426,BG708070,BG709362,BG752179,BG764567,BG770593,BG773710,BG775065,BG822385,BI195508,BI196931,BI602512,BI602781,BI915947,BM009163,BM480163,BM550526,BM762652,BM762675,BM7…	59
ENSG00000125944	Heterogeneous nuclear ribonucleoprotein R (hnRNP R). [Source:Uniprot/SWISSPROT;Acc:O43390]	3791	7182	7282	ENSE00000859729	6461	6568	AU118213,BE384313,BG532409,BG701921,BM903977,BU947872,CD700178,CK820932,CN292119,CN292130,	10	AL134749,AL531879,AL538660,AL557253,AU118476,AU125048,AU135816,AU137928,AU138031,BE251227,BE280834,BE384547,BE385268,BE408810,BE615856,BE815204,BE888029,BE888103,BE895543,BE973597,BF026220,BF308199,BF696200,BG030806,BG032017,BG035965,BG388932,BG480096,BG533023,BG615601,BG683335,BG722470,BI088122,BI094474,BI712816,BI759507,BI869277,BM465544,BM833707,BQ876248,BQ896214,BQ961954,BU162215,BU174940,BU5…	53
ENSG00000126261	SUMO-activating enzyme subunit 2 (EC 6.3.2.-) (Ubiquitin-like 1- activating enzyme E1B) (Anthracycline-associated resistance ARX). [Source:Uniprot/SWISSPROT;Acc:Q9UBT2]	1909	17997	18097	ENSE00000862694	16637	16758	BX438049,	1	AL518887,AL545123,AU124381,AW372230,BE903180,BF794759,BF969748,BG119063,BG180742,BG389676,BG977404,BM460182,BM750823,BM907945,BQ218790,BU506975,BX460212,CA393607,CB116702,CB150630,CN290919,	21
ENSG00000127084	FYVE, RhoGEF and PH domain-containing protein 3 (Zinc finger FYVE domain-containing protein 5). [Source:Uniprot/SWISSPROT;Acc:Q5JSP0]	3270	34302	34402	ENSE00001399704	28757	29258	BX382014,	1	BX378163,BX383223,	2
ENSG00000127527	Epidermal growth factor receptor substrate 15-like 1 (Eps15-related protein) (Eps15R). [Source:Uniprot/SWISSPROT;Acc:Q9UBC2]	1561	109520	109620	ENSE00000873436	94697	94829	AU147618,	1	BU075732,BX451850,BX451851,	3
ENSG00000128487	Sperm antigen with calponin homology and coiled-coil domains 1 (Nuclear structure protein 5) (NSP5) (Sperm antigen HCMOGT-1). [Source:Uniprot/SWISSPROT;Acc:Q5M775]	1545	159890	159990	ENSE00001154722	158904	159049	BG518473,	1	BG479994,CF132177,	2
ENSG00000128513	Protection of telomeres 1 (hPot1) (POT1-like telomere end-binding protein). [Source:Uniprot/SWISSPROT;Acc:Q9NUX5]	1732	50805	50905	ENSE00001166167	37440	37554	BF027455,BF027455,	2	AL520360,AU124189,AU136762,AV656827,BQ231425,BQ424166,BQ959401,BU153119,BX421657,BX956957,CB126116,CN256404,AL520360,AU124189,AU136762,AV656827,BQ231425,BQ424166,BQ959401,BU153119,BX421657,BX956957,CB126116,CN256404,	24
ENSG00000128534	U6 snRNA-associated Sm-like protein LSm8. [Source:Uniprot/SWISSPROT;Acc:O95777]	1681	2210	2310	ENSE00001018687	1489	1529	BG944437,	1	AA328592,AL046942,AV760806,BG421144,BG528227,BG530630,BG614738,BI463880,BM688609,BM744042,BM764946,BM771376,BM843876,BM908469,BM908890,BU154632,BU535010,BU601738,BU930640,BU940071,BU955472,CB109651,CB999246,CD175878,CN363894,CN363897,CN363899,CN363900,CN363901,	29
ENSG00000129158	Secretion-regulating guanine nucleotide exchange factor (Guanine nucleotide exchange factor-related protein) (Deafness locus-associated putative guanine nucleotide exchange factor) (DelGEF). [Source:Uniprot/SWISSPROT;Acc:Q9UGK8]	1515	219734	219834	ENSE00001320915	134898	134934	AI160676,	1	BF570392,BI252799,BU632498,BU634344,BU634490,BU688802,	6
ENSG00000129518	E2F-associated phosphoprotein (EAPP). [Source:Uniprot/SWISSPROT;Acc:Q56P03]	180	14691	14791	ENSE00000889626	10236	10353	AW372556,AW372567,AW372571,BG252224,BI834103,BU595820,BU661711,BU662131,	8	AL523294,AV718179,AW372563,BF791650,BG117874,BG165248,BG622917,BG680985,BI834097,BI912427,BM455397,BM719002,BQ109384,BQ270003,BQ436714,BQ478312,BU600196,BU663234,BX100392,CA396796,CA418072,CA488062,CB128736,CB128788,CB130737,CB988297,CD685420,CD690727,CF595891,CN365058,CN365059,CN365061,CN365063,	33
ENSG00000129657	SEC14-like protein 1. [Source:Uniprot/SWISSPROT;Acc:Q92503]	2997	47420	47520	ENSE00001217124	2597	2689	BX470645,	1	AI872978,AI953597,AL560716,AW407225,BE219679,BF056610,BF477879,BG820645,BG910700,BI826237,BM451178,BM469163,BM470371,BM716038,BM906495,BU739782,BX367313,CB178470,CD359024,CN409785,CN409786,	21
ENSG00000131089	Rho guanine nucleotide exchange factor 9 (Rac/Cdc42 guanine nucleotide exchange factor 9) (Collybistin) (PEM-2 homolog). [Source:Uniprot/SWISSPROT;Acc:O43307]	3101	100152	100252	ENSE00000897806	88229	88408	BX394935,BX394935,	2	BM805331,BX327048,BX385733,BM805331,BX327048,BX385733,	6
ENSG00000132305	Mitochondrial inner membrane protein (Mitofilin) (p87/89) (Proliferation-inducing gene 4 protein). [Source:Uniprot/SWISSPROT;Acc:Q16891]	2617	17788	17888	ENSE00000768010	15852	16041	BG619248,CB116238,	2	AL557533,AL560074,AL597581,AL602536,AL602564,AU120428,AU126307,AU127091,AU127984,AU128331,AU130507,AU130843,AU131147,AU131267,AU131372,AU131417,AU131458,AU131610,AU131659,AU131917,AU132079,AU132228,AU132250,AV650068,AW411336,BE732274,BE893641,BF220333,BF796657,BG327496,BG390025,BG478909,BG565674,BG680845,BG742903,BG768160,BI462098,BI552181,BI871757,BM455560,BM550660,BM749118,BM822104,BM827858,BM8…	68
ENSG00000132383	Replication protein A 70 kDa DNA-binding subunit (RP-A) (RF-A) (Replication factor-A protein 1) (Single-stranded DNA-binding protein) (p70). [Source:Uniprot/SWISSPROT;Acc:P27694]	671	29395	29495	ENSE00001236237	23129	23217	BG333423,BQ051185,CB994540,	3	AL521526,AL526685,AL553255,AU127165,BI546872,BI824916,BM451965,BM455112,BM456342,BM460385,BM462468,BM466852,BM541370,BM557563,BM559215,BM564923,BM838014,BQ218906,BU169966,BU171109,BU173007,BX344785,BX477548,CB961756,CB961885,CB990749,CB991465,CB991661,CB993002,CB994041,CD386482,CD642567,CD654814,CN269062,CN269065,CN269070,CN269071,CN269072,CN269074,CN484288,	40
ENSG00000132485	Zinc finger Ran-binding domain-containing protein 2 (Zinc finger protein 265) (Zinc finger, splicing). [Source:Uniprot/SWISSPROT;Acc:O95218]	4051	6276	6376	ENSE00000903867	4420	4502	BX355527,BX458368,BX477304,BX954165,CD620506,CD620507,BX355527,BX458368,BX477304,BX954165,CD620506,CD620507,	12	AL599948,AL699879,AL700382,AL700589,AL701269,AL702100,AL702106,AL702108,AL709341,AL713322,AV658504,AV710995,BE241857,BE613740,BF214142,BF673636,BG118272,BG177851,BG400110,BG427131,BG753475,BG773241,BI088277,BI457752,BI545241,BI553028,BI760739,BI833655,BM788740,BM807623,BQ213423,BQ694491,BU561487,BU661112,BU940337,BU954589,BX473429,BX474503,BX476246,BX478316,BX486537,BX488317,BX491762,BX497915,BX5…	132
ENSG00000132670	Vacuolar protein sorting-associated protein 16 homolog (hVPS16). [Source:Uniprot/SWISSPROT;Acc:Q9H269]	1989	85934	86034	ENSE00001484665	82489	82565	AU131939,BG717102,BG718885,BM153071,	4	BM507302,BQ213974,BU145837,CA389661,CK905577,CN350398,CN350399,CN350401,CN350408,	9
ENSG00000132680	KIAA0907 (KIAA0907), mRNA [Source:RefSeq_dna;Acc:NM_014949]	4170	5344	5444	ENSE00000904753	5024	5103	AV684125,AV686388,AV694882,	3	AL134782,AL536134,AL544592,AL554024,BE384154,BE884729,BF793638,BF919012,BF980426,BF980504,BG393379,BG720599,BI001184,BI560023,BI754428,BI915540,BM012503,BM454412,BM927710,BQ648452,BQ650507,BQ651381,BQ723279,BU156386,BX444987,CB990880,CD626424,CN361960,CN361962,CN361964,CN361965,CN361967,	32
ENSG00000132972	RING finger protein 17. [Source:Uniprot/SWISSPROT;Acc:Q9BXT8]	686	12026	12126	ENSE00001002123	10650	10741	BX492394,	1	BG719982,BI459805,	2
ENSG00000133195	solute carrier family 39 (metal ion transporter), member 11 [Source:RefSeq_peptide;Acc:NP_631916]	2875	32946	33046	ENSE00001197860	7847	7885	BI824713,BI909080,	2	AL514638,BE251741,BF131318,BG472414,BG474656,BI084315,BM835814,BQ669622,BQ672049,BQ674445,BQ686010,BQ896943,BU186074,BU191067,BU191666,BX354931,BX395255,BX439297,CA455005,CB107607,CB125740,CB128334,CB216140,CN280301,CN280302,CN280303,CN345494,	27
ENSG00000133393	LisH domain-containing protein C16orf63. [Source:Uniprot/SWISSPROT;Acc:Q96NB1]	708	10403	10503	ENSE00000909154	8723	8807	BI550657,	1	AA291690,BE439944,BG432646,BG531640,BG546917,BG703968,BI460301,BI550695,BM147809,BM153112,BM450359,BM919579,BM928809,BP430186,BU161265,BU508831,BU658284,BX340082,BX383296,BX477745,BX490387,BX495416,BX642351,CB956969,CB990430,CB991926,CB992411,CB994295,CD110111,CD357037,CD703753,CK001931,CN333667,CN333668,	34
ENSG00000133710	Serine protease inhibitor Kazal-type 5 precursor (Lympho-epithelial Kazal-type-related inhibitor) (LEKTI) [Contains: Hemofiltrate peptide HF6478; Hemofiltrate peptide HF7665]. [Source:Uniprot/SWISSPROT;Acc:Q9NQ38]	2315	53294	53394	ENSE00000910384	52367	52463	BG740292,	1	AL603000,BG682220,BG740275,	3
ENSG00000133800	Lymphatic vessel endothelial hyaluronic acid receptor 1 precursor (LYVE-1) (Cell surface retention sequence-binding protein 1) (CRSBP-1) (Hyaluronic acid receptor) (Extracellular link domain-containing protein 1). [Source:Uniprot/SWISSPROT;Acc:Q9Y5Y7]	1405	6662	6762	ENSE00000911016	4653	4792	AL545331,CD238639,	2	AL543874,AL544430,AL546217,AL546623,AL546669,AL547774,AL549512,AL550279,AL550615,AL550621,AL550829,AL550911,AL551020,AL552127,AL552299,AL552661,AL552777,AL553858,BX366589,BX366718,BX402505,BX459046,	22
ENSG00000133812	Myotubularin-related protein 13 (SET-binding factor 2). [Source:Uniprot/SWISSPROT;Acc:Q86WG5]	1396	250554	250654	ENSE00001339834	100186	100271	BE255129,	1	BE256927,BE257400,	2
ENSG00000134001	Eukaryotic translation initiation factor 2 subunit 1 (Eukaryotic translation initiation factor 2 subunit alpha) (eIF-2-alpha) (EIF- 2alpha) (EIF-2A). [Source:Uniprot/SWISSPROT;Acc:P05198]	421	19737	19837	ENSE00000911630	16122	16273	AA316518,BX457903,	2	AU143275,BF926542,BF926550,BF926556,BG025893,BG112323,BG777582,BI093576,BM461433,BM479012,BM545737,BM552676,BM765690,BM765768,BM765822,BM784065,BQ063181,BQ439320,BQ672073,BU183746,BU192114,BU934999,BX102021,BX341998,BX347083,BX360497,BX403994,BX410516,BX452938,CB129236,CB134397,CB158139,CK003949,CN255313,CN255315,CN255319,	36
ENSG00000134369	neuron navigator 1 [Source:RefSeq_peptide;Acc:NP_065176]	4263	167107	167207	ENSE00001226620	167081	167104	BF325945,BM701495,BU742933,	3	AI199773,AI937060,BM558821,	3
ENSG00000134452	F-box only protein 18 (EC 3.6.1.-) (F-box DNA helicase 1). [Source:Uniprot/SWISSPROT;Acc:Q8NFZ0]	2215	34897	34997	ENSE00000915045	34080	34277	BX385835,	1	AI459539,AW369165,BF792094,BG682347,BM462614,BQ668450,BU184837,BU527061,CA439526,	9
ENSG00000134531	Epithelial membrane protein 1 (EMP-1) (Tumor-associated membrane protein) (CL-20) (B4B protein). [Source:Uniprot/SWISSPROT;Acc:P54849]	863	16273	16373	ENSE00000822085	14770	14889	AL544267,BX505180,	2	AL550132,BG119298,BG898810,BQ722284,BQ897579,BX479893,CD514364,	7
ENSG00000134986	Neuronal protein 3.1 (Protein p311). [Source:Uniprot/SWISSPROT;Acc:Q16612]	1623	8880	8980	ENSE00001005536	1902	1962	AA173358,AA329235,AA333378,AA333561,AA346085,AA378069,AA428917,AL547663,AU120017,AU120829,AU120898,AU121065,AU124761,AU125019,AU126503,AU135261,AU135767,AU137973,AU139379,AU142286,AU280698,BF794806,BG256648,BG387930,BG393599,BG717760,BI850799,CN285373,	28	AA338415,AU117808,AU121255,AU131044,AU133502,AU137875,AV709150,AV718077,AV718089,AV718095,BE501935,BF590962,BF671627,BF978489,BG434784,BG505440,BG683234,BI197629,BX419489,CB153989,	20
ENSG00000135317	Sorting nexin-14. [Source:Uniprot/SWISSPROT;Acc:Q9Y5W7]	3796	70440	70540	ENSE00000918652	67674	67785	BG214306,	1	AA375924,AA417301,AW957704,BE874550,BF104913,BF743253,BG026479,BG191057,BG191447,BG198588,BG213705,BG432502,BG547215,BU580018,CB135556,CB160118,	16
ENSG00000135845	Phosphatidylinositol N-acetylglucosaminyltransferase subunit C (EC 2.4.1.198) (Phosphatidylinositol-glycan biosynthesis class C protein) (PIG-C). [Source:Uniprot/SWISSPROT;Acc:Q92535]	4200	23137	23237	ENSE00001445499	1260	1338	AL532327,CN400038,	2	BX439740,	1
ENSG00000135847	Acyl-CoA-binding domain-containing protein 6. [Source:Uniprot/SWISSPROT;Acc:Q9BR61]	4221	118368	118468	ENSE00000959271	105349	105438	AL530547,AL530547,AL530547,AL530547,	4	AL079382,AL582758,AW068557,AW958523,BE250238,BE250478,BG744602,BI494435,BM824775,BM980152,BQ014159,BU675040,BU687188,BX351801,CB053945,CD364717,AL079382,AL582758,AW068557,AW958523,BE250238,BE250478,BG744602,BI494435,BM824775,BM980152,BQ014159,BU675040,BU687188,BX351801,CB053945,CD364717,AL079382,AL582758,AW068557,AW958523,BE250238,BE250478,BG744602,BI494435,BM824775,BM980152,BQ014159,BU675040,BU6…	64
ENSG00000135862	Laminin subunit gamma-1 precursor (Laminin B2 chain). [Source:Uniprot/SWISSPROT;Acc:P11047]	4229	108058	108158	ENSE00000922129	107881	107960	BE392078,	1	BE907573,BG291112,BM720026,BQ960684,BU159676,CD644739,CN388665,	7
ENSG00000135956	Transmembrane protein 127. [Source:Uniprot/SWISSPROT;Acc:O75204]	2678	9352	9452	ENSE00000921763	482	856	AL548807,	1	AL561434,BG772658,BX365040,BX441608,CB989671,	5
ENSG00000135972	28S ribosomal protein S9, mitochondrial precursor (S9mt) (MRP-S9). [Source:Uniprot/SWISSPROT;Acc:P82933]	2788	35043	35143	ENSE00001071852	33411	33441	BF915179,BI489887,BM453425,BM471590,BQ646420,CD557889,	6	AU128875,AV718165,AV729381,AW801711,BE093631,BE787502,BE887338,BF915169,BG705641,BG944465,BM789965,BM806939,BM832190,BM833250,BM833610,BM849162,BQ272104,BQ437543,BU156446,BU179982,BU660347,BU945468,BX383601,BX951991,CD251166,CD700290,CK825603,CN343367,CN343368,	29
ENSG00000136231	insulin-like growth factor 2 mRNA binding protein 3 [Source:RefSeq_peptide;Acc:NP_006538]	402	75763	75863	ENSE00001207762	51552	51600	BG699047,	1	AI968675,BE545535,BQ437571,CD643987,CN342873,CN342877,CN342878,CN342879,CN342880,CN342881,CN342884,CN342886,CN342891,CN342894,CN342898,CN342902,CN342906,	17
ENSG00000136243	Nucleoporin-like 2 (NLP-1) (hCG1) (NUP42 homolog). [Source:Uniprot/SWISSPROT;Acc:O15504]	394	17201	17301	ENSE00001127946	15306	15363	AL529812,AL529813,AL570489,BG677295,BI756475,BI770983,BM477283,BM544384,BM920699,BQ884298,BU597085,BX333089,BX372035,BX446361,CB958058,CD359655,CF138785,CF596700,CN355613,CN355615,	20	BG678929,BX404317,BX447041,	3
ENSG00000136261	Basic leucine zipper and W2 domain-containing protein 2. [Source:Uniprot/SWISSPROT;Acc:Q9Y6E2]	365	54141	54241	ENSE00000923911	51914	52052	BX335324,BX406168,	2	BE617870,BF968262,BG024580,BG284697,BG621795,BG678446,BG742404,BI870660,BM552877,BM716752,BQ213345,BU192725,BU734131,BX333108,BX333109,BX339163,BX356208,BX357741,BX358372,BX362435,BX379550,BX381261,BX385915,BX396159,BX396413,BX398975,BX401845,BX404135,BX404363,BX437899,BX438401,BX438596,BX444271,BX446975,CB131845,CB851504,	36
ENSG00000136436	calcium binding and coiled-coil domain 2 [Source:RefSeq_peptide;Acc:NP_005822]	2534	17617	17717	ENSE00000736220	17312	17445	BF795464,BM827624,	2	AU141952,BE273174,BE735821,BE736506,BE887737,BE907034,BG121799,BG530468,BG622738,BG773301,BI439114,BI462556,BI869412,BM314572,BM542776,BM835784,BM904493,BQ224683,BQ940158,BQ951993,BQ959470,BU165576,BU173008,BU527102,BU595641,BX357563,BX362604,BX375721,BX385266,BX398921,BX424579,BX445938,BX463611,CA941200,CD107963,CD359238,CD517672,CD558854,CN292698,CN292699,	40
ENSG00000136492	Fanconi anemia group J protein (EC 3.6.1.-) (ATP-dependent RNA helicase BRIP1) (Protein FACJ) (BRCA1-interacting protein C-terminal helicase 1) (BRCA1-interacting protein 1) (BRCA1-associated C-terminal helicase 1). [Source:Uniprot/SWISSPROT;Acc:Q9BX63]	2719	126323	126423	ENSE00000925237	120260	120381	BI562218,	1	BM563762,CD652817,CD655972,CN262970,	4
ENSG00000136754	Abl interactor 1 (Abelson interactor 1) (Abi-1) (Spectrin SH3 domain- binding protein 1) (Eps8 SH3 domain-binding protein) (Eps8-binding protein) (e3B1) (Nap1-binding protein) (Nap1BP) (Abl-binding protein 4) (AblBP4). [Source:Uniprot/SWISSPROT;Acc:Q8IZP0]	2777	44570	44670	ENSE00000926070	37725	37892	AU128221,BF211322,	2	AU280483,BE154533,BE560295,BE885883,BE886808,BE890587,BF102486,BF795902,BF797480,BG037006,BG427256,BG502950,BG503593,BG527356,BG542258,BG699123,BG700637,BG721265,BG723054,BI546828,BI550719,BI560733,BI599335,BI763572,BI836715,BM152871,BM544451,BM544465,BM560416,BM730148,BM788637,BQ673915,BQ880609,BQ948892,BU160831,BU166132,BU166373,BX357104,BX405663,BX420330,BX464050,CB998240,CD521343,CD559428,CD6…	55
ENSG00000137074	Aprataxin (Forkhead-associated domain histidine triad-like protein) (FHA-HIT). [Source:Uniprot/SWISSPROT;Acc:Q7Z2E3]	2480	42693	42793	ENSE00000928053	40255	40481	BG289010,	1	AA053755,AL540440,AL573856,BE254974,BG696930,BI818746,BI832053,BM711836,BM795411,BM975069,BQ006367,BQ049882,BQ054414,BQ059038,BQ669615,BQ675417,BU683501,CA312047,CB131113,	19
ENSG00000137513	Probable asparaginyl-tRNA synthetase, mitochondrial precursor (EC 6.1.1.22) (Asparagine--tRNA ligase) (AsnRS). [Source:Uniprot/SWISSPROT;Acc:Q96I59]	2843	39884	39984	ENSE00001103714	15161	15241	BG283668,	1	AV706078,AW956549,BG257285,BG390909,BG535325,BM023365,CB114641,CD644223,CK904393,	9
ENSG00000137714	Adrenodoxin, mitochondrial precursor (Adrenal ferredoxin) (Ferredoxin- 1) (Hepatoredoxin). [Source:Uniprot/SWISSPROT;Acc:P10109]	3016	23594	23694	ENSE00000930476	5964	6088	BI765196,	1	AL526010,AL542796,AL553091,BI822600,BI911199,BM714049,BQ685101,BX383700,CA489098,	9
ENSG00000137770	CTD (carboxy-terminal domain, RNA polymerase II, polypeptide A) small phosphatase like 2 [Source:RefSeq_peptide;Acc:NP_057480]	415	40806	40906	ENSE00000931219	31362	31571	AL691672,	1	AL119085,AW504443,BG167984,BG394548,BM452318,BM457375,BM468591,BM542549,BQ430609,BQ435158,BU429607,BX486755,CD642221,CF135513,CN362635,CN362640,	16
ENSG00000137817	Poly [ADP-ribose] polymerase 6 (EC 2.4.2.30) (PARP-6). [Source:Uniprot/SWISSPROT;Acc:Q2NL67]	842	28075	28175	ENSE00001419785	21901	21970	AA047340,AL572775,BE909271,BF082175,BF769076,BF769116,BF769130,BF769207,BF769212,BF769220,BF827800,BF834369,BF891859,BF891862,BF918739,BF918764,BF979803,BG539984,BM972626,BM985384,BQ072929,BQ233335,BU149749,BU195271,BU856656,CA313556,CA412857,CB121254,CB851941,CB956664,H72136,	31	AL540114,BE613067,BM556603,BM694789,BQ344250,	5
ENSG00000137842	Transmembrane protein 62. [Source:Uniprot/SWISSPROT;Acc:Q0P6H9]	330	40254	40354	ENSE00001108025	36069	36153	AA053736,	1	AL539013,	1
ENSG00000138109	Cytochrome P450 2C9 (EC 1.14.13.80) ((R)-limonene 6-monooxygenase) (EC 1.14.13.48) ((S)-limonene 6-monooxygenase) (EC 1.14.13.49) ((S)- limonene 7-monooxygenase) (CYPIIC9) (P450 PB-1) (P450 MP-4/MP-8) (S- mephenytoin 4-hydroxylase) (P-450MP). [Source:Uniprot/SWISSPROT;Acc:P11712]	3541	41932	42032	ENSE00000716497	33433	33574	AV651261,AV658415,AV658435,AV658443,AV661210,AV661621,CD013970,	7	CB162071,	1
ENSG00000138138	ATPase family AAA domain-containing protein 1. [Source:Uniprot/SWISSPROT;Acc:Q8NBU5]	3461	59435	59535	ENSE00000932770	50437	50487	BG430901,	1	AA707518,AA707586,AI218828,AI765767,AI796091,AI807844,AI810180,BE784612,BG111206,BQ311171,BU616789,BU689767,BX361168,CA489336,CD656370,CN366901,	16
ENSG00000138138	ATPase family AAA domain-containing protein 1. [Source:Uniprot/SWISSPROT;Acc:Q8NBU5]	3460	35400	35500	ENSE00000998863	33490	33690	CD656370,	1	BF035901,BG611706,BQ189496,BQ694273,BX403702,CF995142,CN366898,	7
ENSG00000138430	Putative GTP-binding protein 9. [Source:Uniprot/SWISSPROT;Acc:Q9NTK5]	3209	165545	165645	ENSE00000934278	125360	125457	BX453154,	1	AA608631,AL516522,AV716790,BE549063,BF668396,BG192732,BG209293,BG216248,BG217739,BG290566,BG501274,BG501346,BG576713,BG677466,BG696301,BI086547,BI861741,BM310676,BQ932977,BU169614,BU569310,BU838498,BX097246,BX326642,BX328696,BX333037,BX338858,BX349639,BX409077,BX409164,BX409501,BX419580,CA419671,CA848905,CB142983,CK825204,	36
ENSG00000138430	Putative GTP-binding protein 9. [Source:Uniprot/SWISSPROT;Acc:Q9NTK5]	3208	93293	93393	ENSE00000964470	25477	25604	BG503412,BG779071,BI596720,BI602815,BI834429,BI838041,BM465150,BM542668,BQ220371,BQ233033,BU171221,CN353368,	12	AL596485,AV734912,BE881080,BG256630,BG290460,BG699208,BG700826,BG702173,BG718860,BI222393,BI667004,BI906478,BM472325,BM558811,BM786788,BM904888,BM925167,BQ213757,BQ224328,BU178100,CB123652,CB151941,	22
ENSG00000138442	WD repeat protein 12 (YTM1 homolog). [Source:Uniprot/SWISSPROT;Acc:Q9GZL7]	3359	23634	23734	ENSE00000803454	19524	19609	AW807588,BG113121,	2	AL529218,AL536059,AL573015,AL578034,BG031765,BI858072,BM795289,CF455719,	8
ENSG00000138468	Sentrin-specific protease 7 (EC 3.4.22.-) (Sentrin/SUMO-specific protease SENP7) (SUMO-1-specific protease 2). [Source:Uniprot/SWISSPROT;Acc:Q9BQF6]	2118	48274	48374	ENSE00001378503	19273	19368	AL603348,	1	BG942387,BQ631278,BQ631285,BQ631555,BQ631562,BX953273,	6
ENSG00000139117	Copine-8 (Copine VIII). [Source:Uniprot/SWISSPROT;Acc:Q86YQ8]	1151	47952	48052	ENSE00001098352	34380	34426	AL530181,	1	BE244170,BG183760,BM464098,BQ877785,BX458204,CD675852,	6
ENSG00000139117	Copine-8 (Copine VIII). [Source:Uniprot/SWISSPROT;Acc:Q86YQ8]	1153	70218	70318	ENSE00001254838	67475	67514	AL530181,	1	AA432042,BG183760,BQ877785,BX111100,BX458204,CD675852,	6
ENSG00000139117	Copine-8 (Copine VIII). [Source:Uniprot/SWISSPROT;Acc:Q86YQ8]	1152	63380	63480	ENSE00001355048	58768	58871	AI908864,AI908871,AI908880,BI669075,	4	BG183760,BM464098,BQ877785,BX458204,CD675852,	5
ENSG00000139173	Transmembrane protein 117. [Source:Uniprot/SWISSPROT;Acc:Q9H0C3]	1232	351015	351115	ENSE00001170707	307427	307526	BI912821,	1	BI757516,	1
ENSG00000139644	Bax inhibitor 1 (BI-1) (Testis-enhanced gene transcript) (Transmembrane BAX inhibitor motif-containing protein 6). [Source:Uniprot/SWISSPROT;Acc:P55061]	1421	12321	12421	ENSE00001163091	11416	11524	BE260673,BE561771,BE874727,	3	AA134648,AA305155,AL042188,AW068497,AW886691,AW955045,BE253085,BE261232,BE271913,BE567350,BE875217,BG955236,CD616600,CD616614,CD616616,CD616618,CD616620,	17
ENSG00000139746	RNA-binding protein 26 (RNA-binding motif protein 26) (CTCL tumor antigen se70-2). [Source:Uniprot/SWISSPROT;Acc:Q5T8P6]	1796	56780	56880	ENSE00001231009	53253	53324	AA693818,AA703057,AI248071,AW075969,AW299478,BF752644,BM453925,BM462729,BM710830,CD579743,H60790,H66947,R93072,T79937,	14	AW296098,BM509453,BM728603,BM730041,CK905416,	5
ENSG00000140374	Electron transfer flavoprotein subunit alpha, mitochondrial precursor (Alpha-ETF). [Source:Uniprot/SWISSPROT;Acc:P13804]	1020	56199	56299	ENSE00001382960	36954	37036	BF175639,BG180853,BG483395,BI753326,BM451068,BM916942,W01635,	7	AA534875,AA626774,AL135593,AW337922,AW404656,BE880124,BF516434,BG114269,BG252535,BG286645,BG485111,BG697112,BG698699,BG742170,BG743405,BI224415,BI261973,BI262261,BI262372,BI767335,BM460215,BM468140,BM741544,BM785449,BM797770,BM851553,BM971412,BM974363,BM976787,BM978564,BM980549,BQ006241,BQ216165,BQ314947,BQ436599,BQ893479,BU162541,BU176141,BU195820,BU595419,BU630267,BX335502,BX335503,BX384528,BX3…	58
ENSG00000140455	Ubiquitin carboxyl-terminal hydrolase 3 (EC 3.1.2.15) (Ubiquitin thioesterase 3) (Ubiquitin-specific-processing protease 3) (Deubiquitinating enzyme 3). [Source:Uniprot/SWISSPROT;Acc:Q9Y6I4]	674	46416	46516	ENSE00001182474	32291	32422	BG333824,BI769914,	2	AI525838,AL520886,AL521573,AL534353,AL539109,BE890380,BG171230,BG774707,BI522491,BI756753,BI770143,BM479585,BQ212377,BQ433787,BU165505,BX404400,BX421748,CB144387,CD692360,	19
ENSG00000140650	Phosphomannomutase 2 (EC 5.4.2.8) (PMM 2). [Source:Uniprot/SWISSPROT;Acc:O15305]	602	15036	15136	ENSE00000944264	13803	13878	AL548726,BE616673,BE731863,BG107150,BG821629,	5	AA311120,AL523713,AL527484,AL547248,AU119739,AU132946,AU136297,AU137433,BE266481,BE615616,BG481957,BG491331,BG747212,BI259901,BM541794,BM547521,BM555536,BM742148,BM804920,BM809442,BM811153,BM913457,BM914863,BQ064564,BQ441047,BQ644305,BQ645200,BQ650301,BQ650528,BQ892755,BU153096,BU184885,BU554023,BX365033,BX381981,BX393553,CA488895,CB067893,CD243903,CF131785,CN415517,CN415518,CN415519,CN415521,	44
ENSG00000141127	Phosphoribosyl pyrophosphate synthetase-associated protein 2 (PRPP synthetase-associated protein 2) (41 kDa phosphoribosypyrophosphate synthetase-associated protein) (PAP41). [Source:Uniprot/SWISSPROT;Acc:O60256]	1513	14573	14673	ENSE00000946774	14404	14470	BG723444,BG755109,	2	AL521930,AL535304,AL538622,AU125761,AW408478,BE299076,BE786909,BG757102,BI521053,BI544781,BI547109,BI550218,BI715300,BI753255,BI761964,BI766166,BI823197,BI832770,BI907491,BI914761,BM468153,BU153487,BU508796,BX418499,BX420405,BX441899,BX445028,BX464063,BX478480,CB267341,CD248737,CD557587,CF142433,CK818656,CN412563,CN412566,CN412569,CN412570,	38
ENSG00000141293	Src kinase-associated phosphoprotein 1 (Src family-associated phosphoprotein 1) (Src kinase-associated phosphoprotein of 55 kDa) (pp55) (SKAP-55). [Source:Uniprot/SWISSPROT;Acc:Q86WV1]	2505	246249	246349	ENSE00001193721	245343	245467	CD556518,	1	AW134687,BG197139,CB985047,	3
ENSG00000141293	Src kinase-associated phosphoprotein 1 (Src family-associated phosphoprotein 1) (Src kinase-associated phosphoprotein of 55 kDa) (pp55) (SKAP-55). [Source:Uniprot/SWISSPROT;Acc:Q86WV1]	2504	160891	160991	ENSE00001342503	84184	84285	BI906566,	1	BI826401,	1
ENSG00000142185	Transient receptor potential cation channel subfamily M member 2 (EC 3.6.1.13) (Long transient receptor potential channel 2) (LTrpC2) (LTrpC-2) (Transient receptor potential channel 7) (TrpC7) (Estrogen- responsive element-associated gene 1 protein). [Source:Uniprot/SWISSPROT;Acc:O94759]	226	62074	62174	ENSE00001211265	56431	56602	CD616821,	1	CD616815,	1
ENSG00000142192	Amyloid beta A4 protein precursor (APP) (ABPP) (Alzheimer disease amyloid protein) (Cerebral vascular amyloid peptide) (CVAP) (Protease nexin-II) (PN-II) (APPI) (PreA4) [Contains: Soluble APP-alpha (S-APP- alpha); Soluble APP-beta (S-APP-beta); C99; Beta- [Source:Uniprot/SWISSPROT;Acc:P05067]	50	198421	198521	ENSE00001017350	195591	195749	BM697033,BQ307606,	2	AA187936,AU118008,AU124116,AW391307,AW582310,AW602169,AW605204,AW815351,AW815568,BE077194,BE077197,BE871419,BF512835,BF769667,BF943880,BG676863,BG913173,BM844496,BQ421279,BQ681061,BQ684549,BQ897242,BQ927766,BU150105,BU194578,BU553906,BX410354,CB956274,CD106229,CD106323,CD514570,CD516759,CF780820,CN393883,CN393917,CN393926,CN393933,CN393946,	38
ENSG00000142599	Arginine-glutamic acid dipeptide repeats protein (Atrophin-1-like protein) (Atrophin-1-related protein). [Source:Uniprot/SWISSPROT;Acc:Q9P2R6]	3664	313784	313884	ENSE00001230220	308790	308838	AA021069,	1	BI757464,BI916181,BM807732,H83958,	4
ENSG00000142864	Plasminogen activator inhibitor 1 RNA-binding protein (PAI1 RNA- binding protein 1) (PAI-RBP1) (SERPINE1 mRNA-binding protein 1). [Source:Uniprot/SWISSPROT;Acc:Q8NC51]	4044	11440	11540	ENSE00000956804	10254	10431	BE618579,BG119872,	2	AA314911,AI872327,AL518559,AL527526,AL567793,AL574081,AW103463,AW247188,AW276167,AW467413,AW967070,BE254938,BE277882,BE392427,BE619757,BE887150,BF828910,BG111173,BG121193,BG253138,BG337713,BG682314,BI086813,BI262336,BM313358,BM423544,BM469342,BM472693,BM477609,BM479238,BM541699,BM853540,BQ427910,BQ677765,BQ681000,BQ681258,BQ878152,BU168551,BU509297,BX412903,BX426559,BX427423,CA952017,CB134811,CB2…	47
ENSG00000142892	GPI-anchor transamidase precursor (EC 3.-.-.-) (GPI transamidase) (Phosphatidylinositol-glycan biosynthesis class K protein) (PIG-K) (hGPI8). [Source:Uniprot/SWISSPROT;Acc:Q92643]	4064	16699	16799	ENSE00001013592	12699	12790	AL544117,	1	AL527277,AL541454,AL544617,AL556679,AL583389,AL708557,AU132036,AU138760,AV753432,BE890799,BF967407,BF967443,BG498631,BG569189,BG716258,BI464400,BI560288,BI560925,BM838542,BQ214442,BQ879951,BU568133,CN314056,CN314057,CN314058,CN314059,CN482983,	27
ENSG00000143156	Nucleoside diphosphate kinase 7 (EC 2.7.4.6) (NDK 7) (NDP kinase 7) (nm23-H7). [Source:Uniprot/SWISSPROT;Acc:Q9Y5B8]	4190	53061	53161	ENSE00000958410	44684	44850	BG722270,	1	AL521119,AL525923,AL702387,BF028318,BF965753,BG430834,BG687084,BG708780,BG709643,BG714216,BI463082,BI546334,BI666836,BI667168,BQ637276,BU521075,BU601801,CA775488,CB159486,CD107958,CF145602,CK003718,CN304848,CN304850,	24
ENSG00000143183	Transmembrane and coiled-coil domain-containing protein 1 (Xenogeneic cross-immune protein PCIA3). [Source:Uniprot/SWISSPROT;Acc:Q9UM00]	4181	19198	19298	ENSE00001307658	17011	17078	BE535241,BE614851,BE615997,BE616569,BE780994,BE867428,BE898365,BF337673,BF694733,BG677146,BG721012,	11	AA011070,AL582134,AL582698,AW954293,BE255341,BE257086,BE279457,BE565492,BE745543,BE785920,BE876128,BE890466,BF668092,BF984109,BG396773,BG548688,BX374539,BX461384,N39980,	19
ENSG00000143228	Kinetochore protein Nuf2 (hNuf2) (hNuf2R) (hsNuf2) (Cell division cycle-associated protein 1). [Source:Uniprot/SWISSPROT;Acc:Q9BZD4]	4179	9879	9979	ENSE00000958761	6911	6972	BX425785,	1	AW239243,BE882537,BG354574,BG718424,BM453319,BQ213421,BQ231714,BU521688,BX394347,CN366172,CN483566,	11
ENSG00000143353	Lysophospholipase-like protein 1 (EC 3.1.2.-). [Source:Uniprot/SWISSPROT;Acc:Q5VWZ2]	4295	24674	24774	ENSE00001443007	19286	19407	BF245581,BF691728,BF699366,BI836911,BI963203,BI964862,CB269759,	7	AA417842,AA424278,AI640236,AL598914,AW962380,BF665568,BG023909,BG120789,BG501311,BI550549,BI596545,BI761158,BI830985,BM127412,BM128295,BM562599,BM728617,BM920076,BM921672,BM921673,BQ221221,BQ269116,BQ276737,BQ893524,BU429679,BX282451,BX354683,CA866237,CA868155,CB851909,CD102235,CD693749,CN430455,CN430456,	34
ENSG00000143641	Polypeptide N-acetylgalactosaminyltransferase 2 (EC 2.4.1.41) (Protein-UDP acetylgalactosaminyltransferase 2) (UDP- GalNAc:polypeptide N-acetylgalactosaminyltransferase 2) (Polypeptide GalNAc transferase 2) (GalNAc-T2) (pp-GaNTase 2) [Contains: Polypeptid [Source:Uniprot/SWISSPROT;Acc:Q10471]	4305	121311	121411	ENSE00001007552	111008	111101	BG773173,BG910516,	2	AU141369,AU280561,BM476486,BM837706,BU189847,CA396238,CD618829,CD618830,CN342951,CN342953,CN342958,	11
ENSG00000144290	Sodium-driven chloride bicarbonate exchanger (Solute carrier family 4 member 10). [Source:Uniprot/SWISSPROT;Acc:Q6U841]	3127	301163	301263	ENSE00000964437	281304	281549	CD631080,	1	CD631072,CD631074,CD631078,	3
ENSG00000144560	Transcription cofactor vestigial-like protein 4 (Vgl-4). [Source:Uniprot/SWISSPROT;Acc:Q14135]	783	24577	24677	ENSE00001370098	17516	17592	BE568261,	1	AI816218,BE264154,BE266221,BM309973,BQ436614,CB991271,CB993302,CB998286,CB998333,CK905253,CN350534,	11
ENSG00000144741	solute carrier family 25, member 26 [Source:RefSeq_peptide;Acc:NP_775742]	1940	88644	88744	ENSE00001404956	20129	20176	BF577158,BF667269,BM782125,	3	AA195384,AA232695,AA312705,AA456540,AL522537,AL550509,AW327299,BE293634,BE395888,BE798891,BG684226,BI257546,BI545764,BI768803,BI825086,BM017311,BM723437,BM727727,BM852994,BQ214684,BQ422145,BQ422152,BQ423619,BU147211,BU178003,BU183874,BU192888,BU663340,BX336963,BX358128,BX361810,BX385946,BX385947,BX396641,BX402338,CB996769,CB997236,CD105812,CF127538,CN299984,CN299986,	41
ENSG00000145687	Single-stranded DNA-binding protein 2 (Sequence-specific single- stranded-DNA-binding protein 2). [Source:Uniprot/SWISSPROT;Acc:P81877]	1418	297835	297935	ENSE00001031454	290150	290198	BF240776,BI832755,BM459374,BM923177,BQ897188,CF243168,BF240776,BI832755,BM459374,BM923177,BQ897188,CF243168,	12	AL537293,AL537554,AL538385,AL538970,AL544327,AL546948,BG197299,BI598278,BM800600,BM921075,BM924383,BM924673,BQ216485,BQ722779,BU170921,BU933182,BX340925,BX358391,BX383980,BX397790,BX419981,BX421731,BX441739,BX446050,BX462133,BX464804,CN304710,W26654,W63587,AL537293,AL537554,AL538385,AL538970,AL544327,AL546948,BG197299,BI598278,BM800600,BM921075,BM924383,BM924673,BQ216485,BQ722779,BU170921,BU93318…	58
ENSG00000145687	Single-stranded DNA-binding protein 2 (Sequence-specific single- stranded-DNA-binding protein 2). [Source:Uniprot/SWISSPROT;Acc:P81877]	1417	159444	159544	ENSE00001082764	135696	135780	BG389348,BG547116,BU933182,BU933803,CB156736,	5	BE244756,BE887608,BE893895,BF239091,BF796176,BG482972,BG542273,BG612733,BI464143,BI517313,BM147333,BM153079,BM457404,BM459374,BM698420,BM763659,BM918565,BM921075,BM922270,BM923177,BM924383,BM924673,BQ431325,BQ722779,BQ897188,BQ921056,BU187511,BU655976,CA393157,CA393473,CA772236,CB140344,CB990272,CD357231,CD624607,CD638368,CD676136,CD684270,CD690510,CD691861,CF243168,CN304713,	42
ENSG00000145730	Peptidyl-glycine alpha-amidating monooxygenase precursor (PAM) [Includes: Peptidylglycine alpha-hydroxylating monooxygenase (EC 1.14.17.3) (PHM); Peptidyl-alpha-hydroxyglycine alpha-amidating lyase (EC 4.3.2.5) (Peptidylamidoglycolate lyase) (PAL)]. [Source:Uniprot/SWISSPROT;Acc:P19021]	1562	20577	20677	ENSE00001482493	1454	1574	BE879324,	1	AL544814,AL544970,AL546218,BX376413,CN267740,CN482925,	6
ENSG00000145996	CDK5 regulatory subunit associated protein 1-like 1 [Source:RefSeq_peptide;Acc:NP_060244]	2780	266959	267059	ENSE00001083336	246688	246808	BG032307,	1	AA807743,AI637916,BE791355,BE793200,BE797743,BE798597,BE799258,BG877868,BG877870,	9
ENSG00000146282	Probable arginyl-tRNA synthetase, mitochondrial precursor (EC 6.1.1.19) (Arginine--tRNA ligase) (ArgRS) (Arginyl-tRNA synthetase-like). [Source:Uniprot/SWISSPROT;Acc:Q5T160]	3802	69977	70077	ENSE00001450247	69747	69823	CB136280,	1	AI807806,AL556668,AL564299,AL579353,AW102712,BE378568,BE741203,BI860474,BM922250,BM922251,BQ073547,BQ366893,BQ637830,BU526955,BX335462,BX337853,BX351453,BX452395,CN368331,	19
ENSG00000146376	Rho GTPase-activating protein 18 (MacGAP). [Source:Uniprot/SWISSPROT;Acc:Q8N392]	3893	122848	122948	ENSE00000975583	110869	111009	BG538899,	1	AV723684,BQ212694,CA405679,	3
ENSG00000146457	Wilms' tumor 1-associating protein (WT1-associated protein) (Putative pre-mRNA-splicing regulator female-lethal(2D) homolog). [Source:Uniprot/SWISSPROT;Acc:Q15007]	3987	19371	19471	ENSE00001028570	18080	18207	AA173878,BG614342,	2	AA868349,AL531094,AL532682,AL552028,AL554684,AL559989,AU119665,AU121632,AU123639,AW248991,AW949639,BE882510,BF220160,BG389986,BG699639,BI553352,BI824769,BM472081,BM549256,BM904693,BM919279,BQ423178,BQ427834,BQ646389,BQ647373,BQ777138,BQ888200,BQ925311,BQ948913,BU160767,BU508203,BX095338,BX366103,BX387163,BX395380,BX417603,BX423672,BX426584,BX433476,CD106596,CD107194,CD515985,CD557784,CD558022,CN2…	47
ENSG00000147065	Moesin (Membrane-organizing extension spike protein). [Source:Uniprot/SWISSPROT;Acc:P26038]	3119	51641	51741	ENSE00001417870	49169	49252	BX472797,	1	AL603218,AL710942,BE297660,BE409045,BG104440,BG424946,BG614072,BI860814,BM457128,BM551834,BM552496,BM806196,BM904773,BQ225426,BQ229245,BU189069,BU542385,BX424827,BX471934,BX474328,BX474807,BX474963,BX482270,CN386286,CN386287,CN386293,CN386296,CN386297,CN386307,CN386311,CN386334,CN386336,CN386339,CN482081,	34
ENSG00000147099	Histone deacetylase 8 (HD8). [Source:Uniprot/SWISSPROT;Acc:Q9BY41]	3280	120145	120245	ENSE00001436112	110950	111044	BI040991,	1	BG771237,BI039197,BI040988,BI041105,	4
ENSG00000147408	Chondroitin beta-1,4-N-acetylgalactosaminyltransferase 1 (EC 2.4.1.174) (beta4GalNAcT-1). [Source:Uniprot/SWISSPROT;Acc:Q8TDX6]	389	229308	229408	ENSE00001426751	224945	225231	AL707812,	1	AU138696,	1
ENSG00000147419	Coiled-coil domain-containing protein 25. [Source:Uniprot/SWISSPROT;Acc:Q86WR0]	629	30849	30949	ENSE00000980035	24374	24576	BI260507,	1	AL516556,AL516649,AL528297,AL550791,AU133182,BG285064,BI858276,BM459807,BM479316,BM923434,BX371762,CB997489,CN426735,	13
ENSG00000147905	Zinc finger CCHC domain-containing protein 7. [Source:Uniprot/SWISSPROT;Acc:Q8N3Z6]	2824	210121	210221	ENSE00001264174	207284	207319	BF185485,BF185485,	2	AI023405,AI935498,AW978050,BE645540,BG390809,BG499911,BG530408,BG613852,BG616403,BG620377,BI830769,BI908982,BI911200,BM466210,BM468910,BM509772,BM544192,BM804640,BQ008418,BQ049855,BQ231508,BQ421944,BQ422572,BQ423436,BQ939651,BU186583,BX346843,BX347374,BX352833,BX368182,BX368183,BX368253,BX388557,BX388712,CK822615,AI023405,AI935498,AW978050,BE645540,BG390809,BG499911,BG530408,BG613852,BG616403,BG6…	70
ENSG00000148090	Methylglutaconyl-CoA hydratase, mitochondrial precursor (EC 4.2.1.18) (AU-specific RNA-binding enoyl-CoA hydratase) (AU-binding protein/enoyl-CoA hydratase). [Source:Uniprot/SWISSPROT;Acc:Q13825]	3222	86860	86960	ENSE00001031481	65836	65892	BF701721,	1	AL533395,BI757281,CD513902,CN278825,	4
ENSG00000148219	astrotactin 2 isoform a [Source:RefSeq_peptide;Acc:NP_054729]	3498	547948	548048	ENSE00001402058	439693	439830	BF315314,	1	BF338569,	1
ENSG00000148484	Ras suppressor protein 1 (Rsu-1) (RSP-1). [Source:Uniprot/SWISSPROT;Acc:Q15404]	2550	43515	43615	ENSE00000985538	35444	35494	AV714926,AV763696,BE907189,BF240884,BF690908,BI762851,BI905811,BI914899,BM749012,BM760800,BM806535,BM913468,BM919037,CB989677,H04930,	15	AA306802,AI750946,AU120062,AV764194,AW958826,BE780540,BE782831,BE884793,BE927196,BF573603,BF979189,BF986398,BG010271,BG029215,BG117949,BG498499,BG503264,BG503609,BG612601,BG679470,BG709531,BI224628,BI517501,BI598683,BI770965,BI821889,BI835294,BI912491,BM471310,BM685683,BM748758,BM786563,BQ222530,BQ427581,BQ722642,BU157149,BU188762,BU659977,BU665433,CB135890,CB216531,CB989863,CB993638,CD109789,CD1…	45
ENSG00000148484	Ras suppressor protein 1 (Rsu-1) (RSP-1). [Source:Uniprot/SWISSPROT;Acc:Q15404]	2551	113650	113750	ENSE00001475452	90376	90462	AA234672,AA651742,AI151356,AI249136,AI304873,AL540074,AL559926,AV718104,AW961794,AW992388,BE069934,BE780012,BF035985,BF093714,BF665928,BF925221,BF985434,BG260761,BG574876,BG679526,BG778968,BI837173,BM711148,BM806535,BQ301286,BU157149,BU175968,BU193506,BU688819,CD366555,CD511771,CN357049,CN357052,	33	BU902284,	1
ENSG00000148498	Partitioning-defective 3 homolog (PARD-3) (PAR-3) (Atypical PKC isotype-specific-interacting protein) (ASIP) (CTCL tumor antigen se2- 5) (PAR3-alpha). [Source:Uniprot/SWISSPROT;Acc:Q8TEW0]	2945	408416	408516	ENSE00000985594	364873	365004	BI464081,CN301177,	2	BG170054,	1
ENSG00000148498	Partitioning-defective 3 homolog (PARD-3) (PAR-3) (Atypical PKC isotype-specific-interacting protein) (ASIP) (CTCL tumor antigen se2- 5) (PAR3-alpha). [Source:Uniprot/SWISSPROT;Acc:Q8TEW0]	2946	453365	453465	ENSE00001464604	442788	442823	BF744433,	1	BI917860,BM789799,BM824180,BU521148,CN301178,	5
ENSG00000148655	Uncharacterized protein C10orf11. [Source:Uniprot/SWISSPROT;Acc:Q9H2I8]	3390	710366	710466	ENSE00001024614	627213	627330	BE274970,	1	BE274596,BG212688,BM678737,BQ001087,BQ023103,CK002940,	6
ENSG00000148655	Uncharacterized protein C10orf11. [Source:Uniprot/SWISSPROT;Acc:Q9H2I8]	3391	1053266	1053366	ENSE00001389028	892948	893032	BX105111,	1	AA954561,AI090005,BE274596,BM678737,BQ001087,BQ023103,BU733567,BU753720,W93821,	9
ENSG00000148688	Ribonuclease P protein subunit p30 (EC 3.1.26.5) (RNaseP protein p30) (RNase P subunit 2). [Source:Uniprot/SWISSPROT;Acc:P78346]	3481	7769	7869	ENSE00000986665	7545	7616	AV684616,	1	AA313035,AL599104,AV751948,BE018525,BE378859,BE876010,BF681617,BG026742,BG034305,BG566583,BG742276,BG943569,BI253998,BI759955,BI763096,BI770215,BI819687,BI832140,BM453442,BM544589,BM706276,BM836995,BM979524,BQ216266,BQ959258,BU072229,BU156117,BU172060,BU194485,BU858528,BU940229,BU942670,BX092474,BX323813,BX446496,BX477862,CB957234,CB987236,CD048793,CF995207,CN365980,CN365981,H26934,N41532,N46388,…	47
ENSG00000148925	BTB/POZ domain-containing protein 10. [Source:Uniprot/SWISSPROT;Acc:Q9BSF8]	1452	30507	30607	ENSE00001101244	18103	18260	BI868294,BI868294,	2	BE295419,BI545206,BI597594,BI601232,BE295419,BI545206,BI597594,BI601232,	8
ENSG00000149084	Estradiol 17-beta-dehydrogenase 12 (EC 1.1.1.62) (17-beta-HSD 12) (17- beta-hydroxysteroid dehydrogenase 12) (3-ketoacyl-CoA reductase) (EC 1.3.1.-) (KAR). [Source:Uniprot/SWISSPROT;Acc:Q53GQ0]	1784	84911	85011	ENSE00001182838	73337	73412	BG759712,	1	AL708271,AL711068,AL711155,AL711284,AL711285,AL711300,AU280296,BE907862,BG248520,BG709215,BG715991,BG716571,BG717381,BI544254,BI600548,BI602273,BI668936,BM904364,BQ232058,BQ708009,BU858459,BX403882,BX479726,BX487752,BX494528,BX503232,BX507365,BX952950,BX956938,BX956981,CB178538,CB985072,CD244304,CN363219,CN363220,CN363222,	36
ENSG00000150625	Neuronal membrane glycoprotein M6-a (M6a). [Source:Uniprot/SWISSPROT;Acc:P51674]	2025	304792	304892	ENSE00001390445	300730	300922	AV718092,BF347270,BI549357,BI552255,BI604004,BI667717,	6	AL048660,BF967346,BG702165,BG702792,BG716511,BI545067,BI545329,BI549229,BI550866,BI551841,BI553606,BI596329,BI596377,BI598434,BI601578,BI666982,BI667446,BI667945,BI668585,BI670059,BI670120,BM722596,CB155868,CD556302,	24
ENSG00000151229	Proton myo-inositol cotransporter (H(+)-myo-inositol cotransporter) (Hmit). [Source:Uniprot/SWISSPROT;Acc:Q96QE2]	1170	87954	88054	ENSE00001098382	77580	77788	CD635343,CD635358,	2	BX492538,CD635366,	2
ENSG00000151376	NADP-dependent malic enzyme, mitochondrial precursor (EC 1.1.1.40) (NADP-ME) (Malic enzyme 3). [Source:Uniprot/SWISSPROT;Acc:Q16798]	2890	140299	140399	ENSE00000999246	115683	115832	BX336537,BX442618,	2	BI762627,BI820472,BM043586,BM457355,CB132135,	5
ENSG00000151413	Nucleotide-binding protein-like. [Source:Uniprot/SWISSPROT;Acc:Q8TB37]	167	203382	203482	ENSE00000940454	112044	112134	BG254214,	1	AU125772,AW408644,BG036348,BU502488,CB990174,CF994818,	6
ENSG00000151461	Regulator of nonsense transcripts 2 (Nonsense mRNA reducing factor 2) (Up-frameshift suppressor 2 homolog) (hUpf2). [Source:Uniprot/SWISSPROT;Acc:Q9HAU5]	2365	47623	47723	ENSE00001424629	45267	45352	BM822257,	1	BQ059792,BQ876434,	2
ENSG00000151914	Bullous pemphigoid antigen 1, isoforms 1/2/3/4/5/8 (230 kDa bullous pemphigoid antigen) (BPA) (Hemidesmosomal plaque protein) (Dystonia musculorum protein) (Dystonin) (Fragment). [Source:Uniprot/SWISSPROT;Acc:Q03001]	3733	475608	475708	ENSE00000757096	472428	472556	AA313731,	1	AW961175,BM450319,BQ676836,	3
ENSG00000152670	Probable ATP-dependent RNA helicase DDX4 (EC 3.6.1.-) (DEAD box protein 4) (VASA homolog). [Source:Uniprot/SWISSPROT;Acc:Q9NQI0]	898	23532	23632	ENSE00001006554	22176	22253	BG717110,BI460628,BI562624,	3	AL042306,BG717354,BG717812,BG718234,BG718634,BG719449,BI461393,BI462207,BI463502,BI463846,BI464267,BI559479,BI560499,BI560849,BQ429126,CD251828,CD300339,CD358073,	18
ENSG00000153006	P18SRP protein [Source:RefSeq_peptide;Acc:NP_776190]	1004	30829	30929	ENSE00001008309	27426	27569	BF223008,BF476285,	2	AI392984,AI680602,AW196758,AW276898,BF223067,BG054486,BM874296,BM874798,BX470692,CN334841,CN334843,CN404312,CN404313,	13
ENSG00000153071	Disabled homolog 2 (Differentially expressed protein 2) (DOC-2). [Source:Uniprot/SWISSPROT;Acc:P98082]	761	32965	33065	ENSE00001083681	32381	32479	AI378982,AL544833,AL552704,BM920741,	4	AI808151,AU134692,AW068037,BE279337,BG938928,BQ023079,BQ940105,BX093533,BX339587,BX377550,BX495910,BX509114,CA771995,CB959856,CB989171,CB989597,CD109761,CD364796,CD365158,CD517666,CD558850,CF780762,CN409245,	23
ENSG00000153310	Protein FAM49B (L1). [Source:Uniprot/SWISSPROT;Acc:Q9NUQ9]	1565	64912	65012	ENSE00001475668	60288	60370	BE278555,BE542633,BE780213,BE870476,BG256626,BG400993,BG546378,BI759224,BI765265,BI765873,BX377987,BX394517,CN362379,	13	AU138019,AW503504,BE397078,BE621158,BE622550,BE905799,BF795618,BG105905,BG116466,BG503108,BG505952,BG718661,BG721731,BG778836,BI255925,BI560740,BI599541,BI603397,BI667042,BI667161,BI771469,BM146844,BM511389,BM547236,BM751165,BM827029,BM830552,BM836606,BM838175,BM847230,BQ775911,BU150648,BU598988,BX335091,BX355489,BX417782,BX419336,BX444643,BX459830,BX471549,CA848995,CA868159,CD558472,CD685254,CD6…	48
ENSG00000153827	Thyroid receptor-interacting protein 12 (TRIP-12). [Source:Uniprot/SWISSPROT;Acc:Q14669]	3505	139796	139896	ENSE00001012605	136084	136182	BG613452,	1	AL045953,AU124005,AV710256,BG171764,BG291338,BU186414,BU567856,CB215261,CB267882,CD358659,CD557636,CD618217,	12
ENSG00000155093	Receptor-type tyrosine-protein phosphatase N2 precursor (EC 3.1.3.48) (R-PTP-N2) (Islet cell autoantigen-related protein) (ICAAR) (IAR) (Phogrin). [Source:Uniprot/SWISSPROT;Acc:Q92932]	2251	707216	707316	ENSE00001295610	688932	688996	BI770006,	1	BQ718386,	1
ENSG00000155093	Receptor-type tyrosine-protein phosphatase N2 precursor (EC 3.1.3.48) (R-PTP-N2) (Islet cell autoantigen-related protein) (ICAAR) (IAR) (Phogrin). [Source:Uniprot/SWISSPROT;Acc:Q92932]	2250	281635	281735	ENSE00001302919	270737	270850	BF966510,	1	AI205027,	1
ENSG00000155754	Amyotrophic lateral sclerosis 2 chromosomal region candidate gene 11 protein. [Source:Uniprot/SWISSPROT;Acc:Q53TS8]	3347	34763	34863	ENSE00001076313	17291	17436	BG772865,	1	BG772934,BG773299,BI459487,BI827874,	4
ENSG00000155957	Transmembrane BAX inhibitor motif-containing protein 4 (Z-protein) (S1R protein). [Source:Uniprot/SWISSPROT;Acc:Q9HC24]	2041	22711	22811	ENSE00001157863	22043	22076	BG189842,BG192363,BG214191,BG699351,BX395851,BX464235,CD239553,CD384837,CD385039,CD558142,CD676419,CD692724,CD696398,CK817822,	14	AA482137,AA494063,AA555150,AI310126,AV715267,AV715976,AV758546,AV763925,AW806525,BE222956,BE410537,BF036411,BF968896,BG194444,BG469253,BG485143,BG565215,BG569519,BG617648,BG623181,BG706383,BG721818,BG723715,BG748408,BG753210,BG829153,BI545357,BI712929,BI825765,BM010696,BM509839,BM750814,BM836205,BM914797,BM915191,BM918824,BM978387,BQ189362,BQ271316,BQ576120,BQ638446,BQ640642,BQ668784,BQ706108,BU5…	69
ENSG00000156017	Uncharacterized protein C9orf41. [Source:Uniprot/SWISSPROT;Acc:Q8N4J0]	3058	37372	37472	ENSE00001023910	31863	31976	BF670130,	1	AW503912,BX368597,CN348095,	3
ENSG00000156110	Adenosine kinase (EC 2.7.1.20) (AK) (Adenosine 5'-phosphotransferase). [Source:Uniprot/SWISSPROT;Acc:P55263]	3369	213298	213398	ENSE00001178540	163460	163538	AL553517,BE271448,BE385151,BE540162,BQ930670,BQ943870,CD702734,	7	AA719973,AL558843,AU122620,AU280669,BE276979,BE298881,BE407810,BE547210,BE613510,BE727104,BF203208,BF207321,BF305930,BF686140,BG029079,BG327314,BG403513,BG746495,BG826060,BI256865,BI830022,BI916403,BI917223,BM043412,BM045144,BM463565,BM472149,BM543392,BM558259,BM796316,BM809990,BM827741,BQ225082,BQ230120,BQ919559,BQ949701,BU156041,BU188464,BU541066,BU943033,BX353572,BX386628,BX458939,CD698511,CD7…	47
ENSG00000156110	Adenosine kinase (EC 2.7.1.20) (AK) (Adenosine 5'-phosphotransferase). [Source:Uniprot/SWISSPROT;Acc:P55263]	3370	426954	427054	ENSE00001310865	374049	374219	AA528174,BG683349,BI917223,BM011130,BQ069397,BQ230120,BQ919559,CN334941,	8	BG182254,BG221144,BG284117,BG685314,BI256865,BM463565,BQ051259,	7
ENSG00000156475	Serine/threonine-protein phosphatase 2A 55 kDa regulatory subunit B beta isoform (PP2A, subunit B, B-beta isoform) (PP2A, subunit B, B55- beta isoform) (PP2A, subunit B, PR55-beta isoform) (PP2A, subunit B, R2-beta isoform). [Source:Uniprot/SWISSPROT;Acc:Q00005]	2303	342727	342827	ENSE00001404312	177832	178025	AA351806,BI490027,	2	BG911113,	1
ENSG00000156831	E3 SUMO-protein ligase NSE2 (EC 6.-.-.-) (Non-structural maintenance of chromosomes element 2 homolog) (Non-SMC element 2 homolog) (hMMS21). [Source:Uniprot/SWISSPROT;Acc:Q96MF7]	1555	148680	148780	ENSE00001236871	90250	90403	BF970502,	1	BE890716,BM452108,BM853122,BU183092,CB991824,	5
ENSG00000156958	N-acetylgalactosamine kinase (EC 2.7.1.157) (GalNAc kinase) (Galactokinase 2). [Source:Uniprot/SWISSPROT;Acc:Q01415]	473	71960	72060	ENSE00001100921	61411	61534	AU118231,BG401819,	2	AL535934,AL549715,AL709949,AU139425,BE280172,BG427583,BI254781,BI464839,BI517301,BI758559,BI760818,BI766538,BI818968,BI836839,BI916238,BM803658,BM804902,BM805843,BQ438196,BQ674663,BQ921903,BU186028,BU594436,BU959200,BX325236,BX344863,BX345463,BX345464,BX393766,BX460794,BX506742,CA777641,CB118890,CD703911,CF123037,CF145077,CF145160,CN352738,	38
ENSG00000157216	Single-stranded DNA-binding protein 3 (Sequence-specific single- stranded-DNA-binding protein). [Source:Uniprot/SWISSPROT;Acc:Q9BWW4]	4018	168836	168936	ENSE00001128748	118140	118224	BG709295,	1	AI651242,AW002550,AW071636,AW292110,AW377147,AW377149,AW851072,AW851139,AW851206,AW851343,BE256071,BE780638,BF312448,BG030881,BG422237,BG471581,BM558610,BM562730,BM698983,BQ051652,BQ440230,BQ878654,BU154185,BU183971,BX372254,BX376679,BX448457,CN365288,CN365291,CN418235,CN418236,CN418237,	32
ENSG00000157326	Dehydrogenase/reductase SDR family member 4 (EC 1.1.1.184) (NADPH- dependent carbonyl reductase/NADP-retinol dehydrogenase) (CR) (PHCR) (Peroxisomal short-chain alcohol dehydrogenase) (NADPH-dependent retinol dehydrogenase/reductase) (NDRD) (SCAD-SRL) (hu [Source:Uniprot/SWISSPROT;Acc:Q9BTZ2]	119	7697	7797	ENSE00000940685	6146	6247	BM560120,CB140786,	2	AU135881,AW245862,BE741442,BE744486,BE785319,BE798992,BF686750,BG257840,BG399750,BG436827,BG696620,BI160793,BI334186,BI335522,BI518701,BI762006,BI764016,BI822949,BM511223,BM511305,BM544998,BM558744,BM794198,BM918864,BQ695319,BU181392,BU846322,BU931720,BX089380,BX396950,CB110131,CB121780,CB128085,CB128692,CB141508,CB142788,CB154512,CB268423,CD244539,CF126958,CN308651,CN308652,CN308655,	43
ENSG00000158019	Protein BRE (Brain and reproductive organ-expressed protein) (BRCA1/BRCA2-containing complex subunit 45). [Source:Uniprot/SWISSPROT;Acc:Q9NXR7]	1794	182316	182416	ENSE00001165511	155110	155184	BI772014,BM808575,CF594040,	3	AL520578,AL536364,AL546098,AU122651,BF034028,BG701197,BI757998,BI763790,BI828963,BI870192,BM477591,BM477867,BM554165,BM556147,BM558726,BM807978,BM808921,BM810326,BM811344,BM915627,BM927565,BQ055971,BQ059332,BQ066935,BQ068838,BQ643108,BU156965,BU184073,BU540741,BX329327,BX345769,BX361976,BX364833,BX396628,BX417473,BX423296,BX459912,CB110953,CB110959,CB124199,CB124217,CB124278,CB125211,CB125335,CB1…	51
ENSG00000158019	Protein BRE (Brain and reproductive organ-expressed protein) (BRCA1/BRCA2-containing complex subunit 45). [Source:Uniprot/SWISSPROT;Acc:Q9NXR7]	1793	125587	125687	ENSE00001178700	97378	97472	BE612725,BF028773,BI602556,BX345769,BX361976,CD689162,	6	AI028623,AI188080,AL520578,AL524875,AL536364,AU122651,AU126262,AU133834,AU136255,AV709488,AW241924,AW966024,BF034028,BF509056,BG403472,BG699682,BG700722,BG704415,BI559404,BI753042,BI757998,BI768349,BI828963,BI918582,BM010285,BM463342,BM477867,BM554165,BM556113,BM556147,BM558726,BM560600,BM806061,BM807978,BM808575,BM808921,BM810326,BM811076,BM811344,BM827867,BM915627,BM925710,BQ051405,BQ066935,BQ0…	61
ENSG00000159256	MORC family CW-type zinc finger protein 3 (Zinc finger CW-type coiled- coil domain protein 3). [Source:Uniprot/SWISSPROT;Acc:Q14149]	103	42749	42849	ENSE00001044315	41975	42020	AA215412,	1	CB121607,CB961920,	2
ENSG00000159685	Coiled-coil-helix-coiled-coil-helix domain-containing protein 6. [Source:Uniprot/SWISSPROT;Acc:Q9BRQ6]	2433	145356	145456	ENSE00001079437	28803	28947	BG540641,BI116329,	2	AA363074,AI878950,BE253652,BE264552,BE265275,BE265391,BF527859,BG768619,BI117795,BI117961,BI198451,BI460652,BI468398,BI604226,BI764209,BM462603,BM479182,BM715255,BM747146,BM747219,BM748247,BM748387,BM748512,BM748876,BM749238,BM749793,BM750539,BM750542,BM756620,BM757610,BM757622,BM757659,BM757951,BM757987,BM758202,BM758251,BM758266,BM758298,BM758456,BM758466,BM758472,BM758559,BM758608,BM758975,BM7…	54
ENSG00000160868	Cytochrome P450 3A4 (EC 1.14.13.67) (Quinine 3-monooxygenase) (CYPIIIA4) (Nifedipine oxidase) (Taurochenodeoxycholate 6-alpha- hydroxylase) (EC 1.14.13.97) (NF-25) (P450-PCN1). [Source:Uniprot/SWISSPROT;Acc:P08684]	1278	12470	12570	ENSE00001055096	11496	11595	AA344220,	1	AV646975,AV651538,AV657523,BX506284,CB122271,CB164407,	6
ENSG00000160967	Protein CASP. [Source:Uniprot/SWISSPROT;Acc:Q13948]	1476	322294	322394	ENSE00001055722	299196	299262	BQ055476,CD613353,CN422106,	3	AA651690,AL539488,AU124160,AU280050,BE018889,BE018909,BE778225,BF183251,BF797739,BG107057,BG325697,BG386183,BI765775,BI905934,BM045949,BM048550,BM910656,BQ056406,BQ066058,BQ109408,BQ928456,BX333283,BX383714,BX398503,CB130895,CN422111,W27829,	27
ENSG00000160967	Protein CASP. [Source:Uniprot/SWISSPROT;Acc:Q13948]	1475	272740	272840	ENSE00001055740	254328	254406	BF347603,	1	AL539488,AU121386,AU137819,BE265326,BF794753,BF981741,BG024628,BG106999,BG177391,BG259088,BG332484,BG704093,BG821288,BI548810,BI754425,BI761718,BM018364,BM152721,BM456144,BM464887,BM467410,BM477327,BM553436,BM791595,BM833777,BM835405,BQ055476,BQ067217,BQ222665,BQ929820,BQ931619,BQ940419,BU176118,BU526537,BX398503,CB129768,CB267781,CB988268,CD613348,CD613350,CN422106,CN422108,CN422109,CN422110,CN4…	47
ENSG00000161526	SAP30-binding protein (Transcriptional regulator protein HCNGP). [Source:Uniprot/SWISSPROT;Acc:Q9UHR5]	2937	4242	4342	ENSE00000744477	1197	1306	AU279772,BG165952,BX478377,BX489494,BX489530,CB128391,CB141019,CB985219,CD688796,CD696606,CD703471,	11	AL710355,AU139516,AV708076,BF341143,BF668755,BF669216,BG030709,BG257395,BG500708,BG613232,BI087156,BI833636,BI834759,BM541969,BM809137,BU541739,BU602690,BU942223,CD700758,	19
ENSG00000161526	SAP30-binding protein (Transcriptional regulator protein HCNGP). [Source:Uniprot/SWISSPROT;Acc:Q9UHR5]	2938	32362	32462	ENSE00000744481	26121	26163	AL531058,BE908731,BM742275,BX489494,BX489530,CF132169,	6	AA074745,AA311579,AL710355,AU139516,AU279772,AW957362,BE086581,BE298335,BE382462,BE613842,BE782509,BE885541,BE897575,BF341143,BF530626,BF668755,BF669216,BF856347,BF917620,BG030709,BG257395,BG500708,BG613232,BG898280,BI087156,BI768384,BI819296,BI820210,BI833636,BI834759,BI856333,BM452669,BM469407,BM541969,BM553842,BM721189,BM805523,BM807177,BM809137,BM845858,BM912247,BM924133,BQ069659,BQ073488,BQ2…	74
ENSG00000161800	Rac GTPase-activating protein 1 (MgcRacGAP). [Source:Uniprot/SWISSPROT;Acc:Q9H0H5]	1430	14437	14537	ENSE00001211806	8724	8812	CN298637,	1	AL713621,BE886172,BF308084,BF529927,BG258163,BG330512,BG720869,BG772045,BI093200,BI462178,BI561793,BI562010,BM012802,BM045509,BM457071,BM909802,BQ218534,BU167875,BU601198,BU858582,BX394054,CD705650,CN298640,CN298643,	24
ENSG00000162521	Histone-binding protein RBBP4 (Retinoblastoma-binding protein 4) (RBBP-4) (Retinoblastoma-binding protein p48) (Chromatin assembly factor 1 subunit C) (CAF-1 subunit C) (Chromatin assembly factor I p48 subunit) (CAF-I 48 kDa subunit) (CAF-I p48) (Nucleoso [Source:Uniprot/SWISSPROT;Acc:Q09028]	3849	4252	4352	ENSE00001066005	766	913	AL534710,AL701913,AL708353,AL708453,AL711001,AL712205,AU131139,BE299965,BF204624,BM834025,BM837646,BQ231248,BQ437568,BX471153,BX494691,BX504643,BX644860,BX953916,BX954303,CN292974,CN292985,	21	AL602981,AU130408,AU130546,AU130746,AU132353,AU135056,AU138358,AU139324,AU142263,AU143487,BE251395,BE296555,BE885402,BG723703,BG758790,BI559730,BM455318,BM469581,BM470458,BM559155,BM564833,BU193148,BX644950,BX957181,CD580546,	25
ENSG00000162627	Sorting nexin-7. [Source:Uniprot/SWISSPROT;Acc:Q9UNH6]	4110	75635	75735	ENSE00001178922	40160	40246	AL575415,	1	AL572746,BG289528,BM551007,BX423314,	4
ENSG00000162695	zinc transporter like 2 [Source:RefSeq_peptide;Acc:NP_598003]	4116	12123	12223	ENSE00001166744	10776	10889	AV759702,	1	BM707134,BQ424206,BX353518,BX474079,BX504679,CB959516,CB992507,CD522482,CN403755,	9
ENSG00000162959	Protein memo (Mediator of ErbB2-driven cell motility) (C21orf19-like protein) (Hepatitis C virus NS5A-transactivated protein 7) (HCV NS5A- transactivated protein 7). [Source:Uniprot/SWISSPROT;Acc:Q9Y316]	1910	138021	138121	ENSE00001070159	127202	127278	AL536018,AU121379,BE392601,BE615098,BG024110,BI260480,	6	AL544616,AL581364,BM450206,BM475171,BM711238,BM914070,BQ641272,CN363038,N36700,	9
ENSG00000163001	Coiled-coil domain-containing protein 104. [Source:Uniprot/SWISSPROT;Acc:Q96G28]	2322	16446	16546	ENSE00001070499	16108	16159	BU552564,	1	AA120834,AA120877,AA282304,AA393561,AA418173,AL518311,AW819816,AW819897,BG927452,BG995108,BM550589,BM789335,BM924030,BM974256,BM980999,BQ433273,BQ771768,BQ876933,BQ957092,BU685766,BU689180,BX097491,CA417840,CA425753,CD677659,W48803,	26
ENSG00000163001	Coiled-coil domain-containing protein 104. [Source:Uniprot/SWISSPROT;Acc:Q96G28]	2323	21912	22012	ENSE00001070511	17879	17981	AW373506,	1	AA282304,AL518311,AW819894,BM924030,BM972955,BM974256,BM980999,BQ771768,BU608821,BU620668,BU675425,BU685766,BU689180,BX097491,CA417840,CA419310,CA423342,CA425753,CA446362,CB850772,CD370915,CD677659,CK724901,N39821,	24
ENSG00000163075		2910	23394	23494	ENSE00001469910	17547	17647	CN293852,	1	BG721780,	1
ENSG00000163170	BolA-like protein 3. [Source:Uniprot/SWISSPROT;Acc:Q53S33]	2523	10445	10545	ENSE00001329116	5552	5640	AA316348,AA603060,AA970314,AI375465,AI439173,AI658822,AW299794,AW301192,AW301212,BE504229,BU536310,BU540038,BU565859,BU856167,D19636,	15	AI279500,AI335537,AI359669,AI380704,AI436769,AI878836,AI879396,AI916799,AI949156,AW001812,BE466764,BF001216,BF057005,BF063094,BF439229,BF593457,BG724048,BM785747,BQ184698,BQ186128,BU561641,BU600037,BU603690,BX111938,CB856962,CN280099,	26
ENSG00000163430	Follistatin-related protein 1 precursor (Follistatin-like 1). [Source:Uniprot/SWISSPROT;Acc:Q12841]	2288	31937	32037	ENSE00001074459	250	312	AI752331,AL701372,AL701418,AU118890,AU279971,BG721623,BI544633,BX472519,BX501847,CK000827,CN334528,CN349485,CN349488,CN349549,CN349561,CN349577,CN349599,	17	AL602526,AL701392,AL701501,AL701658,AL709058,AL710709,AL710808,AU118584,AU127791,AU130046,AU130735,AU131134,BI868830,BX472473,BX472534,BX955975,CA406724,CB270733,CB960107,CB989539,CD243981,CD514514,CD623644,CD623655,CF242911,CF993716,CF993985,CF994412,CN349505,	29
ENSG00000163444	Transmembrane protein 183A. [Source:Uniprot/SWISSPROT;Acc:Q8IXX5]	4269	4404	4504	ENSE00001074658	1257	1424	BE250225,BE294009,BE299933,BM561510,BM806236,BM920009,BQ051685,BX342728,	8	BE253885,BE255868,BE314331,BE394051,BE618401,BE868129,BE884727,BE905043,BF204215,BG333368,BG474607,BG491589,BG613909,BG722236,BG831189,BI197539,BI522677,BI762513,BI762531,BI769556,BI827985,BI908140,BI913277,BM423411,BM423855,BM424199,BM453617,BM468723,BM555047,BM556691,BM561177,BM806235,BM807945,BM811257,BM915505,BM915620,BQ213499,BQ219160,BQ653460,BQ668415,BQ898753,BQ919492,BQ949934,BU145961,BU1…	48
ENSG00000163535	Shugoshin-like 2 (Tripin). [Source:Uniprot/SWISSPROT;Acc:Q562F6]	3326	31559	31659	ENSE00001180749	16382	16467	CN352279,	1	BM806923,BU430839,CD251830,	3
ENSG00000163541	Succinyl-CoA ligase [GDP-forming] subunit alpha, mitochondrial precursor (EC 6.2.1.4) (Succinyl-CoA synthetase subunit alpha) (SCS- alpha). [Source:Uniprot/SWISSPROT;Acc:P53597]	2582	30510	30610	ENSE00001075819	27637	27788	BX445407,	1	AA987426,AI652054,AI744114,AL562040,BG029069,BG435787,BG492004,BG574954,BG576975,BI087392,BI821719,BM973792,BM976810,BM982136,BQ001484,BQ181535,BQ377319,BQ677393,BQ677514,BQ948318,BU178493,BX115483,BX381315,BX397076,BX444374,CA308669,CA443476,CA771816,CA774521,CA775199,CB156064,CB955702,CD251781,CN309158,	34
ENSG00000163558	Protein kinase C iota type (EC 2.7.11.13) (nPKC-iota) (Atypical protein kinase C-lambda/iota) (aPKC-lambda/iota) (PRKC-lambda/iota). [Source:Uniprot/SWISSPROT;Acc:P41743]	2789	55747	55847	ENSE00001075940	52792	52850	BG257888,BG749124,	2	BM015275,	1
ENSG00000163810	Protein-glutamine gamma-glutamyltransferase 4 (EC 2.3.2.13) (Transglutaminase-4) (TGase-4) (Prostate transglutaminase) (TGP) (TG(P)) (Prostate-specific transglutaminase) (Fibrinoligase). [Source:Uniprot/SWISSPROT;Acc:P49221]	1271	17654	17754	ENSE00001078508	15992	16121	CD616664,	1	BX504424,BX504455,CD616651,CD616656,CD616658,	5
ENSG00000163882	DNA-directed RNA polymerases I, II, and III 17.1 kDa polypeptide (EC 2.7.7.6) (RPB17) (RPB8) (RPABC3). [Source:Uniprot/SWISSPROT;Acc:P52434]	2916	5367	5467	ENSE00001079320	4945	5028	AA580486,BI603667,BQ065952,	3	AI078145,AI797666,AV718362,AW025229,AW512719,BE312305,BE794399,BE794547,BE877235,BF183941,BF854352,BG024642,BG105054,BG259616,BG575226,BI861448,BM048782,BM547628,BM564563,BQ053200,BQ065459,BQ440483,BQ774967,BU500737,BU621001,BX395335,BX398419,CA437312,CA441561,CD049475,CN368783,CN368790,	32
ENSG00000163950	Histone RNA hairpin-binding protein (Histone stem-loop-binding protein). [Source:Uniprot/SWISSPROT;Acc:Q14493]	271	9822	9922	ENSE00001079970	8855	8959	AL558285,BI088993,CN398104,	3	AL521545,AL531183,AL539461,AL542072,AL559801,AL560098,AU131010,AU136277,BE884666,BE897350,BG700063,BG720124,BG773362,BG897895,BI463028,BI759116,BI820442,BM458147,BM749037,BM761331,BM762660,BM762790,BM764564,BM786992,BM836908,BM846827,BM918819,BM922157,BQ222072,BQ231061,BU174808,BU183654,BX354633,BX356531,BX357915,BX359446,BX366682,BX382532,BX418790,BX419070,BX426854,CB998311,CD300484,CN398102,CN3…	47
ENSG00000164162	Anaphase-promoting complex subunit 10 (APC10) (Cyclosome subunit 10). [Source:Uniprot/SWISSPROT;Acc:Q9UM13]	1762	49799	49899	ENSE00001081963	33521	33641	AI719628,BI488888,	2	BM921310,BM971220,BQ010833,	3
ENSG00000164258	NADH dehydrogenase [ubiquinone] iron-sulfur protein 4, mitochondrial precursor (EC 1.6.5.3) (EC 1.6.99.3) (NADH-ubiquinone oxidoreductase 18 kDa subunit) (Complex I-18 kDa) (CI-18 kDa) (Complex I-AQDQ) (CI- AQDQ). [Source:Uniprot/SWISSPROT;Acc:O43181]	848	108867	108967	ENSE00001082842	97912	97985	AI143160,AI204692,AW025516,BF448735,BM423690,BU145342,BU785616,	7	AA036650,AA063581,AA428595,AA677392,AA683514,AA700243,AA729878,AA782846,AI025221,AI077390,AI085911,AI090828,AI129248,AI131435,AI160967,AI189372,AI300866,AI338248,AI343789,AI347228,AI589088,AI601178,AI918116,AW024412,AW874239,AW965184,AW965196,BE312637,BE789615,BE792146,BF109594,BF436689,BF691260,BG202920,BG204431,BG704560,BI667561,BI771470,BI823796,BI830555,BM271718,BM314306,BM314367,BM543286,BM5…	76
ENSG00000164258	NADH dehydrogenase [ubiquinone] iron-sulfur protein 4, mitochondrial precursor (EC 1.6.5.3) (EC 1.6.99.3) (NADH-ubiquinone oxidoreductase 18 kDa subunit) (Complex I-18 kDa) (CI-18 kDa) (Complex I-AQDQ) (CI- AQDQ). [Source:Uniprot/SWISSPROT;Acc:O43181]	847	52406	52506	ENSE00001082845	42813	42891	BF680831,BF691260,BU677366,BU753458,	4	AA041509,AA149080,AA203303,AA258924,AV654379,AV701971,AV706771,AV707190,BE312637,BF061273,BF245775,BG395575,BG501902,BG612213,BG704560,BG945044,BM314680,BM471270,BM559666,BM680632,BM790326,BM855596,BM973622,BQ639843,BU075125,BU145342,BU581389,BU595511,BU596025,BU740395,BU947499,BU947757,BU954271,BU963693,BX103028,CA414703,CB410053,CB960678,CB992742,CB996697,CD173665,CD175617,CD177096,CD690170,CD6…	50
ENSG00000164327	rapamycin-insensitive companion of mTOR [Source:RefSeq_peptide;Acc:NP_689969]	754	33201	33301	ENSE00001425407	243	290	CD706399,	1	BG623200,BI601569,BX473614,	3
ENSG00000164597	Conserved oligomeric Golgi complex component 5 (13S Golgi transport complex 90 kDa subunit) (GTC-90) (Golgi transport complex 1). [Source:Uniprot/SWISSPROT;Acc:Q9UP83]	1560	246186	246286	ENSE00001258643	239519	239600	BI194933,	1	AW961726,BF796192,BQ229994,BU186861,CD673027,	5
ENSG00000165061	zinc finger, matrin type 4 [Source:RefSeq_peptide;Acc:NP_078921]	785	247685	247785	ENSE00001254491	222893	223120	BG819628,BI756647,BI822972,	3	AL519653,AU141401,BI820486,	3
ENSG00000165113	G kinase anchoring protein 1 [Source:RefSeq_peptide;Acc:NP_079487]	3132	70245	70345	ENSE00001090466	69370	69433	BG203876,	1	AA293837,BE972694,BG184641,BG208614,BQ301670,BQ429327,BU567936,BX461913,W31370,W31426,	10
ENSG00000165775	FUN14 domain containing 2 [Source:RefSeq_peptide;Acc:NP_076423]	3761	16504	16604	ENSE00001402422	6686	6764	BF693705,BI458202,BI596359,BM692542,BM800229,BM806389,BM807157,BM906497,BM909228,BQ056041,BU078236,BU146484,BU181537,CB987482,CB998999,	15	AA081068,AA081316,AA373213,AI565548,AL709409,AW369291,AW629783,AW969788,BE254980,BE264399,BE546641,BF106200,BF183063,BF574309,BF672626,BF693973,BF694698,BF696374,BF791060,BG389263,BG399799,BG503732,BG528266,BG535081,BG563803,BG685812,BG706420,BG716350,BG716636,BG719335,BG771673,BG898821,BI602981,BI757189,BI764174,BI828286,BM152718,BM310841,BM460280,BM509721,BM553130,BM553569,BM554747,BM554831,BM5…	53
ENSG00000166086	Junctional adhesion molecule C precursor (JAM-C) (Junctional adhesion molecule 3) (JAM-3) (JAM-2). [Source:Uniprot/SWISSPROT;Acc:Q9BX67]	3273	73572	73672	ENSE00001099656	71732	71845	BI560894,CK000533,	2	AL540733,AL550180,AL550639,AU280703,AW162934,BE783472,BG724020,BI547643,BI771277,BI822014,BM451147,BM926110,BQ894075,BQ940516,BU176471,BU182251,BU192286,BX379087,BX398530,BX399333,BX406216,BX414581,BX424991,BX458171,CA406938,CD557080,CD634377,CN366075,CN366076,CN366077,CN366083,CN366085,CN366087,CN366088,CN366089,	35
ENSG00000166479	Protein disulfide-isomerase TXNDC10 precursor (EC 5.3.4.1) (Thioredoxin domain-containing protein 10) (Thioredoxin-related transmembrane protein 3). [Source:Uniprot/SWISSPROT;Acc:Q96JJ7]	185	23006	23106	ENSE00001103349	17822	17899	BI560083,CB990291,	2	BF027364,CN303010,	2
ENSG00000166579	Nuclear distribution protein nudE-like 1 (Protein Nudel) (Mitosin- associated protein 1). [Source:Uniprot/SWISSPROT;Acc:Q9GZM8]	1267	19893	19993	ENSE00001104390	18944	19035	T09484,	1	AW374072,AW401504,AW957178,BM751715,BM825830,BQ880431,CD245145,CD367334,CD517929,	9
ENSG00000166788	Protein SAAL1. [Source:Uniprot/SWISSPROT;Acc:Q96ER3]	1520	4810	4910	ENSE00001106588	2741	2854	AA206655,BE790493,	2	AL541386,AW247026,AW403967,BE258969,BE292890,BE391065,BE728309,BE884404,BE887956,BE892911,BF664343,BF683068,BF974815,BF974985,BG759763,BI548061,BI667701,BI667958,BI869670,BQ064572,BQ643979,BQ645063,BQ645123,BQ646023,BQ646194,BQ647801,BQ648389,BQ649978,BQ651974,BQ651999,BQ652900,BQ710337,BU173372,BU190392,BU659559,BU782881,BX340968,CB136028,CB136357,CD109683,CD636402,CD636404,CD636405,CD636407,CD6…	48
ENSG00000166788	Protein SAAL1. [Source:Uniprot/SWISSPROT;Acc:Q96ER3]	1521	20496	20596	ENSE00001506689	19033	19221	BG575192,	1	AL580326,BF210723,BF210729,BM716609,BQ690608,BX340967,	6
ENSG00000166847	Dynactin subunit 5 (Dynactin subunit p25). [Source:Uniprot/SWISSPROT;Acc:Q9BTE1]	854	19044	19144	ENSE00001107203	17021	17139	AA252934,BQ423758,	2	AL518408,AL598570,AL598589,AW504616,BE273593,BE312377,BE312436,BE314056,BE799998,BE882541,BF036407,BF314228,BF752958,BF981592,BG470649,BG519604,BG721739,BG830233,BG831316,BI087106,BI091116,BI195828,BI552293,BI755133,BI763009,BI859532,BM194272,BM469937,BM477514,BM478174,BM544706,BM564855,BM906259,BM918658,BQ072742,BQ425600,BQ440055,BQ672094,BQ709985,BQ892486,BQ921279,BU161698,BU174829,BU501875,BU5…	66
ENSG00000167323	Stromal interaction molecule 1 precursor. [Source:Uniprot/SWISSPROT;Acc:Q13586]	1069	221922	222022	ENSE00001112085	218799	218976	AW238501,	1	AU122416,AW802943,BE514625,CA389521,	4
ENSG00000167670	Chromatin assembly factor 1 subunit A (CAF-1 subunit A) (Chromatin assembly factor I p150 subunit) (CAF-I 150 kDa subunit) (CAF-Ip150). [Source:Uniprot/SWISSPROT;Acc:Q13111]	792	23402	23502	ENSE00001115469	21142	21210	BM928469,	1	AA252851,AU141738,BE513903,BE793715,BG396474,BG744475,BM005765,BM006181,BM824075,BM918127,BM927772,BQ052743,BQ644096,BQ644924,BQ647735,BQ648006,BQ648579,BQ649149,BQ649709,BQ650215,BQ650741,BQ651348,BQ651367,BQ651553,BQ652141,BQ653343,BU943473,BX644576,CN408491,CN408493,	30
ENSG00000168038		1188	201765	201865	ENSE00001119577	188277	188382	BM563139,	1	BM822363,CB050608,	2
ENSG00000168216	LMBR1 domain-containing protein 1 (Nuclear export signal-interacting protein) (HDAg-L interacting protein NESI). [Source:Uniprot/SWISSPROT;Acc:Q9NUN5]	3748	48180	48280	ENSE00001153471	47703	47770	BG542873,BG548486,BI550519,	3	AL560287,AU139755,AV758108,BF352288,BF951257,BG716772,BI597530,BI712797,BM504911,BM802342,BQ072725,BQ721814,BU838454,BX346030,BX421453,CF265153,CN427018,CN427019,CN427020,	19
ENSG00000168300	Protein-L-isoaspartate O-methyltransferase domain-containing protein 1. [Source:Uniprot/SWISSPROT;Acc:Q96MG8]	901	30717	30817	ENSE00001481695	28708	28850	AL537409,AL701616,BI764951,BM194574,CN300499,	5	BX382710,	1
ENSG00000169193	coiled-coil domain containing 126 [Source:RefSeq_peptide;Acc:NP_620126]	414	2716	2816	ENSE00001371019	555	639	BQ220324,CN361239,	2	AL600830,BI793074,BX482028,CK821003,CK821094,	5
ENSG00000169398	Focal adhesion kinase 1 (EC 2.7.10.2) (FADK 1) (pp125FAK) (Protein- tyrosine kinase 2). [Source:Uniprot/SWISSPROT;Acc:Q05397]	1644	318137	318237	ENSE00001169897	314539	314601	BQ428019,	1	AA453478,AL119232,AU125884,AU125942,AW503894,BG006110,BG028471,BG675305,BI766419,BM015280,BM460505,BX355730,CD515104,CN373162,	14
ENSG00000169398	Focal adhesion kinase 1 (EC 2.7.10.2) (FADK 1) (pp125FAK) (Protein- tyrosine kinase 2). [Source:Uniprot/SWISSPROT;Acc:Q05397]	1643	176768	176868	ENSE00001278988	170707	170761	CN373154,	1	AL530893,AW500762,AW502935,BU431350,BU838559,CD642559,CD653043,CD656065,CN333237,CN373156,CN373160,CN373161,	12
ENSG00000170142	Ubiquitin-conjugating enzyme E2 E1 (EC 6.3.2.19) (Ubiquitin-protein ligase E1) (Ubiquitin carrier protein E1) (UbcH6). [Source:Uniprot/SWISSPROT;Acc:P51965]	927	27122	27222	ENSE00000891433	5512	5562	BI223271,BI223271,	2	AA343829,AL547066,AL702186,BE564199,BE894433,BF103707,BF196719,BF346185,BG687478,BG700422,BG708096,BG776509,BI088686,BI523924,BI549459,BI758115,BI760577,BI835626,BM463094,BM545609,BM545872,BQ068891,BQ961456,CB112360,CB157274,CF140057,CF593649,CN275770,AA343829,AL547066,AL702186,BE564199,BE894433,BF103707,BF196719,BF346185,BG687478,BG700422,BG708096,BG776509,BI088686,BI523924,BI549459,BI758115,BI7…	56
ENSG00000170310	Syntaxin-8. [Source:Uniprot/SWISSPROT;Acc:Q9UNK0]	1285	74811	74911	ENSE00001197512	70796	70920	AA632269,AA762049,BG164305,	3	AV717672,AW963658,BE907705,BG253163,BG613373,BG716032,BG724053,BI160886,BI823621,BM686921,BM697076,BM706609,BM831521,BM985105,BQ440926,BU153417,BU624458,BU627089,CA413942,CA447321,CB158819,CB265652,CD242001,CD365414,CD674547,CF994329,CK002695,CN286751,CN286752,CN286753,	30
ENSG00000170946	DPH4 homolog (CSL-type zinc finger-containing protein 3). [Source:Uniprot/SWISSPROT;Acc:Q6P3W2]	1659	29446	29546	ENSE00001215840	829	972	BG718402,	1	AV710971,BG707708,BQ932622,CD357791,CD685768,CN340510,	6
ENSG00000171723	Gephyrin. [Source:Uniprot/SWISSPROT;Acc:Q9NQX3]	413	658512	658612	ENSE00001234481	657754	657818	BG227975,	1	BG208807,BG878233,BI712780,BM718989,BM805733,BQ337853,BX480248,CA416482,CB305539,CD630405,	10
ENSG00000172340	Succinyl-CoA ligase [GDP-forming] beta-chain, mitochondrial precursor (EC 6.2.1.4) (Succinyl-CoA synthetase, betaG chain) (SCS-betaG) (GTP- specific succinyl-CoA synthetase subunit beta). [Source:Uniprot/SWISSPROT;Acc:Q96I99]	1954	129216	129316	ENSE00001184478	126392	126482	BG911185,	1	AL522072,AL548370,AL555997,AV652033,AV687453,AW959620,BE887914,BI549876,BI553208,BI761497,BI826037,BM013891,BM148184,BM470810,BM547459,BM562286,BM922539,BQ435452,BQ440436,BQ949231,BU601892,BX428151,BX461233,CB961476,CF993966,CN371568,CN371571,CN481144,	28
ENSG00000172890	Glutamine-dependent NAD(+) synthetase (EC 6.3.5.1) (NAD(+) synthase [glutamine-hydrolyzing]) (NAD(+) synthetase 1). [Source:Uniprot/SWISSPROT;Acc:Q6IA69]	2718	17665	17765	ENSE00001219942	10882	10971	AL529552,BE560207,BI255413,BI464823,	4	AL526868,AL528332,AL530760,AL554180,AL577145,AU122486,AU130213,BE270819,BE730392,BG037119,BG398552,BG481043,BG757487,BG765343,BG769498,BI460954,BI522710,BI908145,BI908307,BI908779,BI915714,BM554316,BM787866,BM919316,BQ056801,BQ222031,BQ641617,BQ676748,BU146342,BX424003,CD657745,CN426468,	32
ENSG00000173163	COMM domain-containing protein 1 (Protein Murr1). [Source:Uniprot/SWISSPROT;Acc:Q8N668]	2368	146918	147018	ENSE00001189745	95048	95329	AV716714,CD174769,AV716714,CD174769,	4	BE741848,BG396123,BI824479,BQ949150,BU930462,CD368588,CD385408,CD693044,CN368076,BE741848,BG396123,BI824479,BQ949150,BU930462,CD368588,CD385408,CD693044,CN368076,	18
ENSG00000173210	Actin-binding LIM protein 3 (Actin-binding LIM protein family member 3) (abLIM-3). [Source:Uniprot/SWISSPROT;Acc:O94929]	2346	87079	87179	ENSE00001201023	75389	75476	CB161870,	1	BU147051,CB046832,	2
ENSG00000173692	26S proteasome non-ATPase regulatory subunit 1 (26S proteasome regulatory subunit RPN2) (26S proteasome regulatory subunit S1) (26S proteasome subunit p112). [Source:Uniprot/SWISSPROT;Acc:Q99460]	3522	40116	40216	ENSE00001182909	30239	30303	AW854128,BF240854,CB164269,	3	AA418631,AL521032,AU133645,BE539208,BE744845,BE901810,BF090035,BF362230,BF362252,BF956274,BF960013,BF960301,BG171386,BG291942,BG620217,BI033928,BI754214,BI855915,BM459929,BM751199,BM751738,BM788040,BM823307,BQ218829,BQ231874,BQ277229,BQ677158,BU165241,BU600559,BU618381,BU838964,BU857858,CB127436,CB160545,CN481891,H17671,R16468,	37
ENSG00000173744	Nucleoporin-like protein RIP (HIV-1 Rev-binding protein) (Rev- interacting protein) (Rev/Rex activation domain-binding protein). [Source:Uniprot/SWISSPROT;Acc:P52594]	3501	26420	26520	ENSE00001183976	19221	19314	AI742626,	1	AI239722,AI342880,AI399984,AI400773,AI439644,AI650703,AI766150,AI860467,AI911305,AI968702,AI991766,AW051472,AW136300,BE644995,BF109393,BI459509,CF994579,CN284250,	18
ENSG00000174099	methionine sulfoxide reductase B3 isoform 1 [Source:RefSeq_peptide;Acc:NP_932346]	2032	118230	118330	ENSE00001243850	90290	90318	AI066548,BI257829,BM147323,BM914782,BQ017894,BQ372261,BQ941753,AI066548,BI257829,BM147323,BM914782,BQ017894,BQ372261,BQ941753,	14	AI189186,AI288929,AI911089,AW068594,AW451989,BQ372028,BU624540,BU785092,BU785369,BX500552,CK902687,CK902688,AI189186,AI288929,AI911089,AW068594,AW451989,BQ372028,BU624540,BU785092,BU785369,BX500552,CK902687,CK902688,	24
ENSG00000174371	Exonuclease 1 (EC 3.1.-.-) (hExo1) (Exonuclease I) (hExoI). [Source:Uniprot/SWISSPROT;Acc:Q9UQ84]	4329	8853	8953	ENSE00001015598	5178	5301	BG111229,	1	AL043793,BU166252,	2
ENSG00000174496		42	451623	451723	ENSE00001494054	416968	417016	AA193654,	1	AL700268,AW242517,BM147897,BM194465,	4
ENSG00000174501	KIAA1641 (KIAA1641), mRNA [Source:RefSeq_dna;Acc:NM_025190]	2703	28221	28321	ENSE00001472456	20990	21131	BU607446,	1	AA040563,BI325024,BI494891,BI494892,BM668613,CK818196,	6
ENSG00000174891	Arginine/serine-rich coiled coil protein 1. [Source:Uniprot/SWISSPROT;Acc:Q96IZ7]	2740	184022	184122	ENSE00001325042	92969	93142	BG499700,BU945436,	2	BX101668,CN363562,	2
ENSG00000175029	C-terminal-binding protein 2 (CtBP2). [Source:Uniprot/SWISSPROT;Acc:P56545]	3775	93098	93198	ENSE00001191586	49420	49523	AL045123,BE293086,BE515057,BE740696,BG325823,BQ898799,CB997953,	7	BG335038,BG335916,BG481486,BQ933925,CF593841,	5
ENSG00000175198	Propionyl-CoA carboxylase alpha chain, mitochondrial precursor (EC 6.4.1.3) (PCCase subunit alpha) (Propanoyl-CoA:carbon dioxide ligase subunit alpha). [Source:Uniprot/SWISSPROT;Acc:P05165]	2084	161484	161584	ENSE00001470071	146759	146795	AW630590,BI518844,BU173115,AW630590,BI518844,BU173115,AW630590,BI518844,BU173115,	9	BI820143,BI820143,BI820143,	3
ENSG00000175198	Propionyl-CoA carboxylase alpha chain, mitochondrial precursor (EC 6.4.1.3) (PCCase subunit alpha) (Propanoyl-CoA:carbon dioxide ligase subunit alpha). [Source:Uniprot/SWISSPROT;Acc:P05165]	2083	103097	103197	ENSE00001470073	68204	68257	BG428051,	1	AL602979,AU132092,AV710064,BE018676,BI522855,BI820143,BU173115,CN415451,T29601,	9
ENSG00000175497	Inactive dipeptidyl peptidase 10 (Dipeptidyl peptidase X) (Dipeptidyl peptidase-like protein 2) (DPL2) (Dipeptidyl peptidase IV-related protein 3) (DPRP-3). [Source:Uniprot/SWISSPROT;Acc:Q8N608]	2903	552369	552469	ENSE00001180153	527615	527696	BI490910,	1	CN429221,	1
ENSG00000175582	Ras-related protein Rab-6A (Rab-6). [Source:Uniprot/SWISSPROT;Acc:P20340]	2774	62824	62924	ENSE00001358756	53643	53736	BI602796,	1	AI435940,AL600766,BE965054,BF431157,BM833772,BQ422263,BQ632282,CB067426,CB162686,CB565915,CB988054,CN260294,CN260303,F00162,	14
ENSG00000176049	Janus kinase and microtubule-interacting protein 2. [Source:Uniprot/SWISSPROT;Acc:Q96AA8]	2310	135063	135163	ENSE00000766864	134215	134313	BX952999,	1	BE792187,BQ723088,	2
ENSG00000176809	Leucine-rich repeat-containing protein 37A. [Source:Uniprot/SWISSPROT;Acc:O60309]	2799	15182	15282	ENSE00001468138	11494	11574	BG389164,	1	BI560889,BM786288,CN279206,	3
ENSG00000177112		1404	54200	54300	ENSE00001286538	52845	52956	BI828057,	1	AI796754,BI462081,BU569149,BX098270,	4
ENSG00000177192	tRNA pseudouridine synthase A (EC 5.4.99.12) (tRNA-uridine isomerase I) (tRNA pseudouridylate synthase I). [Source:Uniprot/SWISSPROT;Acc:Q9Y606]	2806	8727	8827	ENSE00001223968	2931	3068	BG493780,	1	BE410343,BE797659,BF795438,BG398286,BG481668,BM546885,BM560889,BM923133,BQ053491,	9
ENSG00000177410	C20orf199 protein (Fragment). [Source:Uniprot/SPTREMBL;Acc:Q8N5E3]	3424	3363	3463	ENSE00001455993	2725	2786	AA102835,AA315192,AA431331,AA502938,AA527083,AA613415,AA632338,AA775624,AA857798,AA887540,AA903944,AA937932,AA991179,AA999736,AI003651,AI014652,AI075227,AI097507,AI130997,AI143599,AI146477,AI160435,AI192085,AI266315,AI268278,AI313358,AI538552,AV705208,AW953042,AW954155,BE897330,BG034878,BG290892,BG621770,BM465236,BM713580,BM787355,BU535035,BU536433,BU537754,BU565045,BU927979,BU963558,CA337851,CB1…	50	AA076012,AA149801,AA442777,AA535689,AA603724,AA622990,AA729792,AA740573,AA873347,AI027349,AI032895,AI056087,AI056717,AI066672,AI089410,AI090653,AI092185,AI129205,AI186232,AI248410,AI309259,AI343661,AI347705,AI734997,BG109475,BG112759,BG170931,BG530296,BM701753,BM768265,BU170823,BU594883,BU954336,BU957909,CD174156,CD174831,H97925,N24080,	38
ENSG00000177675	Scavenger receptor cysteine-rich type 1 protein M160 precursor (CD163 antigen-like 1) (CD163b antigen). [Source:Uniprot/SWISSPROT;Acc:Q9NR16]	696	79307	79407	ENSE00001232249	76821	76916	CA428959,	1	AI095706,AI609329,AI738432,BF132072,BF792807,BQ776070,BU959536,BX092497,BX380873,W42886,	10
ENSG00000177885	Growth factor receptor-bound protein 2 (Adapter protein GRB2) (SH2/SH3 adapter GRB2) (Protein Ash). [Source:Uniprot/SWISSPROT;Acc:P62993]	2919	23344	23444	ENSE00001292179	11943	12157	BG256067,	1	AI815684,AL134982,AU119643,AU132279,AU133060,AU142798,AW674664,BE535217,BE790736,BG259428,BG773176,BI226011,BI459414,BI602260,BI765406,BI861103,BM459546,BM555349,BM556688,BM810548,BQ432482,BQ895977,BQ921559,BQ934735,BQ937361,BU179922,BU186407,CB112492,CB131695,CN263743,CN263746,	31
ENSG00000178104	phosphodiesterase 4D interacting protein isoform 3 [Source:RefSeq_peptide;Acc:NP_071754]	4150	56718	56818	ENSE00001211798	55028	55083	U51694,	1	AL706867,BE799630,BF342749,BG699719,BG910880,BI467055,BI549402,BI754116,BI824339,BI915608,BM352416,BM730135,BM921122,BM925059,BX449210,BX472478,BX473310,CA942443,CF596067,CK001366,	20
ENSG00000178425	5'-nucleotidase domain-containing protein 1. [Source:Uniprot/SWISSPROT;Acc:Q5TFE4]	3846	72967	73067	ENSE00001447569	17025	17109	AA641770,BI859887,BQ345298,	3	AL515062,AL524465,AL527442,AL528411,BI765153,BM794673,BX353607,BX376646,BX421788,CN373222,	10
ENSG00000178741	Cytochrome c oxidase subunit 5A, mitochondrial precursor (EC 1.9.3.1) (Cytochrome c oxidase polypeptide Va). [Source:Uniprot/SWISSPROT;Acc:P20674]	966	10229	10329	ENSE00001243539	8896	9012	BG714268,BI091618,BI826503,BI834227,BM564114,BU601542,	6	BF342431,BG030330,BG395596,BG574742,BI545575,BI597565,BM042424,BM561136,BQ214070,BQ427847,BQ432350,BQ878734,BQ880129,	13
ENSG00000179241	low density lipoprotein receptor class A domain containing 3 [Source:RefSeq_peptide;Acc:NP_777562]	1770	133133	133233	ENSE00001313696	92025	92171	BG830323,BX283894,	2	AI362707,AI815852,AW297654,BF732844,BG721775,	5
ENSG00000179869	ATP-binding cassette sub-family A member 13. [Source:Uniprot/SWISSPROT;Acc:Q86UQ4]	698	432838	432938	ENSE00001136600	417038	417130	CD637952,	1	BX644621,	1
ENSG00000180776	Probable palmitoyltransferase ZDHHC20 (EC 2.3.1.-) (Zinc finger DHHC domain-containing protein 20) (DHHC-20). [Source:Uniprot/SWISSPROT;Acc:Q5W0Z9]	626	34573	34673	ENSE00001260822	33692	33718	BG720734,CF994437,	2	BX641189,	1
ENSG00000181722	Zinc finger and BTB domain-containing protein 20 (Zinc finger protein 288) (Dendritic-derived BTB/POZ zinc finger protein). [Source:Uniprot/SWISSPROT;Acc:Q9HC78]	2247	498565	498665	ENSE00001288600	453705	453752	CB164748,CB164748,CB164748,	3	AA069836,AL692011,AL709196,BE294506,CB959775,CF593600,CF993953,AA069836,AL692011,AL709196,BE294506,CB959775,CF593600,CF993953,AA069836,AL692011,AL709196,BE294506,CB959775,CF593600,CF993953,	21
ENSG00000183715	Opioid-binding protein/cell adhesion molecule precursor (OBCAM) (Opioid-binding cell adhesion molecule) (OPCML). [Source:Uniprot/SWISSPROT;Acc:Q14982]	3267	593780	593880	ENSE00001464637	589314	589398	BI752729,BI752729,	2	BG704152,BI550038,BI755360,BX279850,BG704152,BI550038,BI755360,BX279850,	8
ENSG00000183960	Potassium voltage-gated channel subfamily H member 8 (Voltage-gated potassium channel subunit Kv12.1) (Ether-a-go-go-like potassium channel 3) (ELK channel 3) (ELK3) (ELK1) (hElk1). [Source:Uniprot/SWISSPROT;Acc:Q96L42]	915	170566	170666	ENSE00001295800	132673	132804	CD637015,	1	BF816453,CD637003,CD637007,CD637013,CD637017,CD637021,CD637031,CD637047,CD637051,	9
ENSG00000184719	Renalase precursor (EC 1.4.-.-). [Source:Uniprot/SWISSPROT;Acc:Q5VYX0]	3465	181270	181370	ENSE00001294961	11469	11627	BI758544,BI758544,	2	BI832374,BI832374,	2
ENSG00000185104	FAS-associated factor 1 (Protein FAF1) (hFAF1). [Source:Uniprot/SWISSPROT;Acc:Q9UNN5]	3978	429253	429353	ENSE00001293798	424807	424895	AL532334,	1	BE299913,BF965887,BG763281,BG765259,BM458134,BQ422620,BQ669597,BU943338,BX281657,CD517212,	10
ENSG00000185104	FAS-associated factor 1 (Protein FAF1) (hFAF1). [Source:Uniprot/SWISSPROT;Acc:Q9UNN5]	3976	104766	104866	ENSE00001309309	102267	102335	BE300144,BM842825,BE300144,BM842825,	4	AI318079,AI421095,AI923636,BE743908,BQ072065,BQ925305,BQ961761,AI318079,AI421095,AI923636,BE743908,BQ072065,BQ925305,BQ961761,	14
ENSG00000185420	SET and MYND domain-containing protein 3 (EC 2.1.1.43) (Zinc finger MYND domain-containing protein 1). [Source:Uniprot/SWISSPROT;Acc:Q9H7B4]	4339	702039	702139	ENSE00001323506	648587	648761	BG211818,	1	BG187962,BG187963,BG191644,BG196742,BG215564,BG324497,BI252647,BI489494,BI870791,BM705223,BM999797,BQ014769,BQ722294,BU595787,BU615568,BU616834,BX331738,BX364215,BX383505,CA414739,CD365501,CD366660,CK724884,	23
ENSG00000185515	BRCA1/BRCA2-containing complex subunit 3. [Source:Uniprot/SWISSPROT;Acc:P46736]	3764	28225	28325	ENSE00001335172	27884	27958	AL556124,BG335376,BM800414,BM904222,CN256983,AL556124,BG335376,BM800414,BM904222,CN256983,	10	BU570969,BU570969,	2
ENSG00000185787	Mortality factor 4-like protein 1 (MORF-related gene 15 protein) (Transcription factor-like protein MRG15) (MSL3-1 protein). [Source:Uniprot/SWISSPROT;Acc:Q9UBU8]	1087	15676	15776	ENSE00001335510	14439	14519	AA115682,AA232150,AA852210,AV740112,AV740652,AW372979,BE378572,BE378815,BE397964,BE398061,BE539153,BE738979,BE788373,BE872941,BE883425,BE885718,BE888601,BE889989,BE894419,BE895474,BE907020,BF105104,BF341069,BF346672,BF674776,BF679981,BF791160,BF820152,BG109662,BG118447,BG168638,BG291808,	32	AI929671,BE298372,BE514273,BE795703,BE882366,BE888496,BG114533,BG180056,BG983924,	9
ENSG00000186094	ATP/GTP binding protein-like 4. [Source:Uniprot/SPTREMBL;Acc:Q5VU57]	3967	1121420	1121520	ENSE00001456271	978113	978329	BM563848,	1	CN366966,	1
ENSG00000186153	WW domain-containing oxidoreductase isoform 2 [Source:RefSeq_peptide;Acc:NP_570607]	1917	63046	63146	ENSE00001308020	15197	15375	AI984802,AL542236,	2	AI669330,AL524649,AL551953,AL558608,BE266312,BF347991,BF569710,BF594704,BG331365,BG705846,BI115631,BI117551,BI913753,BQ071324,BQ723239,BU157392,BX338555,BX365204,BX387253,BX421793,CB961492,CB996317,	22
ENSG00000187109	Nucleosome assembly protein 1-like 1 (NAP-1-related protein) (hNRP). [Source:Uniprot/SWISSPROT;Acc:P55209]	2148	20776	20876	ENSE00001175757	17197	17299	BE389969,BE408859,BE733665,BE886998,BE895425,BF244107,BG106494,BG110477,BG253667,BG339132,BG698556,BI260494,BM083430,BM453229,BM464758,BM710328,	16	AA456144,AW161883,AW473065,AW512622,AW514629,BE382321,BE897808,BE897941,BG334218,BQ960463,CD618931,	11
ENSG00000187546	CDNA FLJ16237 fis, clone HCASM2002754 (Hypothetical protein FLJ16237). [Source:Uniprot/SPTREMBL;Acc:Q6ZNB7]	359	294200	294300	ENSE00001376178	196403	196501	AI983569,	1	AI767428,AW611573,BG057477,	3
ENSG00000187630	dehydrogenase/reductase (SDR family) member 4 like 2 [Source:RefSeq_peptide;Acc:NP_932349]	120	7664	7764	ENSE00001375480	6122	6223	BE785319,BI518701,BX396950,CB140786,	4	AU135881,AW245862,BE741442,BE744486,BE798992,BG257840,BG399750,BG436827,BG696620,BI160793,BI334186,BI335522,BI762006,BI764016,BI822949,BM544998,BM558744,BM560120,BM794198,BM918864,BQ695319,BU181392,BU846322,BU931720,BX089380,CB110131,CB121780,CB128085,CB128692,CB141508,CB142788,CB154512,CB268423,CD244539,CN308651,CN308652,CN308655,	37
ENSG00000187955	Collagen alpha-1(XIV) chain precursor (Undulin). [Source:Uniprot/SWISSPROT;Acc:Q05707]	1505	179059	179159	ENSE00000702907	175619	175705	BX370127,	1	BQ721596,CD245661,	2
ENSG00000188463	MGC87315 protein (Fragment). [Source:Uniprot/SPTREMBL;Acc:Q3KQX2]	804	242026	242126	ENSE00001413093	216979	217146	BX372321,	1	BG284505,	1
ENSG00000188641	Dihydropyrimidine dehydrogenase [NADP+] precursor (EC 1.3.1.2) (DPD) (DHPDHase) (Dihydrouracil dehydrogenase) (Dihydrothymine dehydrogenase). [Source:Uniprot/SWISSPROT;Acc:Q12882]	4107	539764	539864	ENSE00001175939	538588	538656	BM152283,	1	BG024298,	1
ENSG00000188641	Dihydropyrimidine dehydrogenase [NADP+] precursor (EC 1.3.1.2) (DPD) (DHPDHase) (Dihydrouracil dehydrogenase) (Dihydrothymine dehydrogenase). [Source:Uniprot/SWISSPROT;Acc:Q12882]	4104	54328	54428	ENSE00001309204	37675	37785	CD696834,CD696834,CD696834,	3	AL533024,BE889239,BF982381,BG546338,BI666560,BM194012,BQ962483,BU189711,BX339758,CD357991,CD607609,CD607611,AL533024,BE889239,BF982381,BG546338,BI666560,BM194012,BQ962483,BU189711,BX339758,CD357991,CD607609,CD607611,AL533024,BE889239,BF982381,BG546338,BI666560,BM194012,BQ962483,BU189711,BX339758,CD357991,CD607609,CD607611,	36
ENSG00000189283	Bis(5'-adenosyl)-triphosphatase (EC 3.6.1.29) (Diadenosine 5',5'''- P1,P3-triphosphate hydrolase) (Dinucleosidetriphosphatase) (AP3A hydrolase) (AP3AASE) (Fragile histidine triad protein). [Source:Uniprot/SWISSPROT;Acc:P49789]	1887	607142	607242	ENSE00001365145	525569	525598	BM716670,	1	AI741386,AU120876,BG750366,BG750507,BX401968,CA306530,	6
ENSG00000189283	Bis(5'-adenosyl)-triphosphatase (EC 3.6.1.29) (Diadenosine 5',5'''- P1,P3-triphosphate hydrolase) (Dinucleosidetriphosphatase) (AP3A hydrolase) (AP3AASE) (Fragile histidine triad protein). [Source:Uniprot/SWISSPROT;Acc:P49789]	1888	676740	676840	ENSE00001390845	614555	614623	BX095299,BX095299,	2	AI741386,AU120876,CA306530,AI741386,AU120876,CA306530,	6
ENSG00000196353	Copine-4 (Copine IV) (Copine-8). [Source:Uniprot/SWISSPROT;Acc:Q96A23]	2507	467944	468044	ENSE00001018128	465191	465250	BG186444,BG206098,	2	BF949741,BG185892,BG190156,BG206097,	4
ENSG00000196511	Thiamin pyrophosphokinase 1 (EC 2.7.6.2) (Thiamine pyrophosphokinase 1) (hTPK1) (Placental protein 20) (PP20). [Source:Uniprot/SWISSPROT;Acc:Q9H3S4]	2068	178118	178218	ENSE00001476240	168194	168314	BI599390,CB959920,CB990644,	3	BG773554,BI464215,	2
ENSG00000196781	Transducin-like enhancer protein 1 (ESG1) (E(Sp1) homolog). [Source:Uniprot/SWISSPROT;Acc:Q04724]	3104	20652	20752	ENSE00000982948	3815	3859	BG992317,	1	AA223686,AA223694,AA337092,AL702531,AU122262,AU132779,BF970395,BG387185,BG682164,BG746547,BM509785,BM841052,BM842621,BM842830,BM843125,BM843191,BM928418,BQ652615,BX393858,BX453676,CA943063,CN373180,	22
ENSG00000196912	Ankyrin repeat domain-containing protein 36B. [Source:Uniprot/SWISSPROT;Acc:Q8N2N9]	2708	73621	73721	ENSE00001472401	66397	66538	BU607446,	1	AA040563,AA832250,BI325024,BI494891,BI494892,BM668613,CK818196,	7
ENSG00000197157	Staphylococcal nuclease domain-containing protein 1 (p100 co- activator) (100 kDa coactivator) (EBNA2 coactivator p100). [Source:Uniprot/SWISSPROT;Acc:Q7KZF4]	1752	272246	272346	ENSE00001089728	252598	252670	BE793466,	1	AU120641,AU134112,BE694458,BE780223,BE782015,BG165953,BG250197,BG396843,BG479563,BG542891,BG682835,BG704881,BG774550,BG818415,BG822903,BG995280,BI252133,BM465510,BM549057,BM550402,BM904538,BM907431,BQ069783,BQ213540,BQ215530,BQ423838,BQ643943,BQ644757,BQ646943,BQ647152,BQ647842,BQ648058,BQ648449,BQ650095,BQ651258,BQ653924,BQ691697,BQ889950,BQ939714,BQ961883,BU557349,BU839436,BU839711,BU845126,BU8…	53
ENSG00000197302	Zinc finger protein 720. [Source:Uniprot/SPTREMBL;Acc:Q7Z2F6]	1257	14387	14487	ENSE00001383921	10024	10119	AI984464,AI984464,	2	BE887857,CN348273,CN348274,CN348275,BE887857,CN348273,CN348274,CN348275,	8
ENSG00000197475		774	12728	12828	ENSE00001400548	10163	10241	BI829329,	1	BG717260,BG720012,BG721086,BG721794,BI459199,BI459404,BI559377,BI827962,BM908226,	9
ENSG00000197635	Dipeptidyl peptidase 4 (EC 3.4.14.5) (Dipeptidyl peptidase IV) (DPP IV) (T-cell activation antigen CD26) (TP103) (Adenosine deaminase complexing protein 2) (ADABP) [Contains: Dipeptidyl peptidase 4 membrane form (Dipeptidyl peptidase IV membrane form); Di [Source:Uniprot/SWISSPROT;Acc:P27487]	3128	34518	34618	ENSE00001403423	28930	29010	BG573012,CN484358,	2	AL541949,AL544456,AL548644,AL549709,AL553051,AL554569,AL708575,AL708617,AL708620,AL712620,BG399222,CB989544,	12
ENSG00000198087	CD2-associated protein (Cas ligand with multiple SH3 domains) (Adapter protein CMS). [Source:Uniprot/SWISSPROT;Acc:Q9Y5K6]	3697	99119	99219	ENSE00001139068	98805	98899	CN420874,	1	AL701160,	1
ENSG00000198089	spindle assembly associated Sfi1 homolog isoform b [Source:RefSeq_peptide;Acc:NP_055590]	191	38098	38198	ENSE00000911173	34783	34854	BU193643,BX440383,BX444178,BX465083,	4	BI463640,BI822307,CN314771,CN314772,	4
ENSG00000198218	Glutamine-rich protein 1. [Source:Uniprot/SWISSPROT;Acc:Q2TAL8]	1507	11482	11582	ENSE00001412740	1615	1674	AW673597,BI459089,BI765870,BM468728,BU184585,BX339487,BX448938,CB961352,CB961550,CB988591,CD109769,CD110330,CF593618,CF594068,CF594177,CF993812,CF994000,CN333821,CN333824,CN333827,CN333829,CN333836,CN333839,CN333842,CN333844,CN333847,	26	BG337005,	1
ENSG00000198431	Thioredoxin reductase 1, cytoplasmic precursor (EC 1.8.1.9) (TR) (TR1). [Source:Uniprot/SWISSPROT;Acc:Q16881]	2414	117002	117102	ENSE00001508559	115731	115838	BG034811,BG117551,BM479867,	3	AU124039,AU131470,AV702543,BE785616,BM478223,BM903800,BQ061349,BQ787223,BQ882425,BU184369,BU195421,BX451539,CN275637,	13
ENSG00000198431	Thioredoxin reductase 1, cytoplasmic precursor (EC 1.8.1.9) (TR) (TR1). [Source:Uniprot/SWISSPROT;Acc:Q16881]	2413	111407	111507	ENSE00001508561	110544	110620	BF568624,BG387430,BI087192,	3	AU124039,AU129406,AU136099,BG034835,BG117551,BI257477,BM469235,BM471965,BM478223,BM479867,BQ061349,BQ226808,BQ344359,BQ882425,BU156082,BU158540,BU184369,BU195421,BX451539,CB117314,CN275641,CN275645,CN484286,	23
ENSG00000198589	Lipopolysaccharide-responsive and beige-like anchor protein (CDC4-like protein) (Beige-like protein). [Source:Uniprot/SWISSPROT;Acc:P50851]	1804	543114	543214	ENSE00001081812	527663	527765	BG700688,	1	AL705435,BE813298,CN297460,CN297464,	4
ENSG00000198839	Zinc finger protein 277. [Source:Uniprot/SWISSPROT;Acc:Q9NRM2]	1622	104340	104440	ENSE00000717284	89641	89723	BI918606,	1	AL522105,AL531713,AL545957,BG568945,BI758059,BI767544,BM546348,BM546821,BM807402,BQ429904,BX406483,BX423817,BX453679,BX460665,CA396831,CB046845,CB047105,CD244265,CN309574,CN309575,CN309577,W81660,	22
ENSG00000198846	Thymus high mobility group box protein TOX. [Source:Uniprot/SWISSPROT;Acc:O94900]	961	266359	266459	ENSE00000980445	179664	179906	BX437702,	1	BI521324,BM562314,BX436405,	3
ENSG00000198924	DNA cross-link repair 1A protein (hSNM1) (hSNM1A). [Source:Uniprot/SWISSPROT;Acc:Q6PJP8]	3699	9343	9443	ENSE00000986813	8580	8698	BE893900,BF037704,	2	BX433249,	1
ENSG00000204711	Uncharacterized protein C9orf135. [Source:Uniprot/SWISSPROT;Acc:Q5VTT2]	2968	69414	69514	ENSE00001473068	66045	66102	BI825449,	1	AA416734,AI768674,BX118754,CK126031,	4
ENSG00000204711	Uncharacterized protein C9orf135. [Source:Uniprot/SWISSPROT;Acc:Q5VTT2]	2967	54533	54633	ENSE00001473070	37116	37184	AA416815,	1	AI768674,BX118754,CD684431,CK126031,	4
ENSG00000204842	Ataxin-2 (Spinocerebellar ataxia type 2 protein) (Trinucleotide repeat-containing gene 13 protein). [Source:Uniprot/SWISSPROT;Acc:Q99700]	2540	98262	98362	ENSE00001474557	90057	90127	BX375946,	1	AU121620,AU124606,AU131077,BG289746,BQ883680,BU159977,CA489164,	7
ENSG00000205549		2285	64564	64664	ENSE00001485877	61034	61097	BG198632,	1	AI167486,AW295211,AW779702,BG220042,BG220529,	5
ENSG00000211460	Translin. [Source:Uniprot/SWISSPROT;Acc:Q15631]	2927	7313	7413	ENSE00001506649	7225	7304	BG548723,	1	AL533554,AL558288,AL560067,AU132303,AU133464,BF754378,BI553851,BI602264,BQ055436,BQ058919,BQ278282,BQ434989,BQ439924,BQ440814,BQ642578,BU159240,BU165737,BU192535,BU195038,BU517108,CN287046,	21
ENSG00000005893	Lysosome-associated membrane glycoprotein 2 precursor (LAMP-2) (CD107b antigen). [Source:Uniprot/SWISSPROT;Acc:P13473]	3577	35779	35879	ENSE00001454975	30013	32812	AL521377,BM975466,BQ010045,BQ017100,BU689910,BU955321,BX379301,BX435019,	8
ENSG00000015171	Zinc finger MYND domain-containing protein 11 (Adenovirus 5 E1A- binding protein) (BS69 protein). [Source:Uniprot/SWISSPROT;Acc:Q15326]	1963	5865	5965	ENSE00001489200	366	599	BI829819,	1
ENSG00000036549	zinc finger, ZZ domain containing 3 [Source:RefSeq_peptide;Acc:NP_056349]	4069	87938	88038	ENSE00001453662	50014	51569	BF966237,BI548726,	2
ENSG00000038102	Rho-guanine nucleotide exchange factor [Source:RefSeq_peptide;Acc:NP_001073948]	1238	303432	303532	ENSE00001083687	296929	297006	AW269308,BU619779,BU620578,BU679824,CA312994,	5
ENSG00000048540	LIM domain only protein 3 (Neuronal-specific transcription factor DAT1) (Rhombotin-3). [Source:Uniprot/SWISSPROT;Acc:Q8TAP4]	921	7120	7220	ENSE00001489317	2943	3225	AL119579,AW160783,	2
ENSG00000049618	AT-rich interactive domain-containing protein 1B (ARID domain- containing protein 1B) (Osa homolog 2) (hOsa2) (p250R) (BRG1-binding protein hELD/OSA1) (BRG1-associated factor 250b) (BAF250B). [Source:Uniprot/SWISSPROT;Acc:Q8NFD5]	3965	277322	277422	ENSE00001204901	258905	258946	CN393794,	1
ENSG00000056097	zinc finger RNA binding protein [Source:RefSeq_peptide;Acc:NP_057191]	637	42792	42892	ENSE00001491022	41675	41678	AI459274,AL120871,AL162096,BE866072,CF138409,	5
ENSG00000065802	Ankyrin repeat and SOCS box protein 1 (ASB-1). [Source:Uniprot/SWISSPROT;Acc:Q9Y576]	3580	10164	10264	ENSE00001507337	8726	9028	BE503898,BE503898,	2
ENSG00000065989	cAMP-specific 3',5'-cyclic phosphodiesterase 4A (EC 3.1.4.17) (DPDE2) (PDE46). [Source:Uniprot/SWISSPROT;Acc:P27815]	1182	17291	17391	ENSE00001187768	15662	15798	AW104482,CA774868,	2
ENSG00000067606	Protein kinase C zeta type (EC 2.7.11.13) (nPKC-zeta). [Source:Uniprot/SWISSPROT;Acc:Q05513]	3625	29223	29323	ENSE00001477938	20829	20890	AI028426,AI587322,AI627314,AU121689,AW027318,AW732697,BE268091,BE268150,BE269022,BE304409,BE397989,BE740609,BG764126,BI224943,BI225094,BI225342,BM051644,BM051663,BM453320,BM562781,BU528450,BU845174,CN412440,	23
ENSG00000068724	Tetratricopeptide repeat protein 7A (TPR repeat protein 7A). [Source:Uniprot/SWISSPROT;Acc:Q9ULT0]	2238	31069	31169	ENSE00001183120	17321	17378	BF872803,BF872804,BQ330673,	3
ENSG00000079482	Oligophrenin 1. [Source:Uniprot/SWISSPROT;Acc:O60890]	3140	381296	381396	ENSE00000897983	381215	381265	BU172604,	1
ENSG00000082074	FYN-binding protein (FYN-T-binding protein) (FYB-120/130) (p120/p130) (SLP-76-associated phosphoprotein) (SLAP-130) (Adhesion and degranulation promoting adaptor protein) (ADAP). [Source:Uniprot/SWISSPROT;Acc:O15117]	757	91483	91583	ENSE00001008625	88961	88983	BQ187847,	1
ENSG00000089177	Kinesin-like motor protein C20orf23 (Sorting nexin-23). [Source:Uniprot/SWISSPROT;Acc:Q96L93]	2454	212751	212851	ENSE00001271222	205607	206590	AW948879,BF371959,BI551134,	3
ENSG00000093144	Enoyl-CoA hydratase domain-containing protein 1. [Source:Uniprot/SWISSPROT;Acc:Q9NTX5]	3879	26709	26809	ENSE00001446786	23494	23496	BI862455,	1
ENSG00000099256	phosphoribosyl transferase domain containing 1 [Source:RefSeq_peptide;Acc:NP_064585]	2753	66586	66686	ENSE00001470355	43919	44303	AL526085,AL529838,AL535461,AL544876,AU120059,BE780488,BG708832,BI668228,BI765574,BI767327,BI767382,BI768153,BI819670,BI871234,BI918293,BI918622,BM844864,BQ067492,BQ437712,BU151307,BX440549,BX448610,BX473186,CK001348,CN360102,	25
ENSG00000100814	E3 ubiquitin-protein ligase CCNB1IP1 (EC 6.3.2.-) (Cyclin-B1- interacting protein 1) (Human enhancer of invasion 10). [Source:Uniprot/SWISSPROT;Acc:Q9NPC3]	75	9249	9349	ENSE00001494370	7912	7915	BE250267,BE299758,BE790731,BE794622,BE794648,BE796536,BE798661,BE799515,BF155968,BF971451,BF974404,BG036785,BG112378,BG471764,BG472058,BG519771,BI113951,BI194941,BI255910,BI334158,BI770394,BI917081,BM451325,BM561746,BQ223050,BU192727,BU193442,BU600861,BX363626,BX425281,BX450822,CN308690,CN308691,CN308709,CN308714,	35
ENSG00000101349	Serine/threonine-protein kinase PAK 7 (EC 2.7.11.1) (p21-activated kinase 7) (PAK-7) (PAK-5). [Source:Uniprot/SWISSPROT;Acc:Q9P286]	2381	125948	126048	ENSE00001477489	54535	54683	BX478613,	1
ENSG00000101972	Cohesin subunit SA-2 (Stromal antigen 2) (SCC3 homolog 2). [Source:Uniprot/SWISSPROT;Acc:Q8N3U4]	3596	10964	11064	ENSE00001454513	1081	1151	BG426054,	1
ENSG00000104228	Tripartite motif-containing protein 35 (Hemopoietic lineage switch protein 5). [Source:Uniprot/SWISSPROT;Acc:Q9UPQ4]	600	15974	16074	ENSE00001485423	12833	12853	AW801473,AW801636,AW801691,CF125208,	4
ENSG00000104490	Neurocalcin-delta. [Source:Uniprot/SWISSPROT;Acc:P61601]	1376	345537	345637	ENSE00001478001	333308	333397	BI768254,	1
ENSG00000104723	Tumor suppressor candidate 3 (Protein N33). [Source:Uniprot/SWISSPROT;Acc:Q13454]	327	223875	223975	ENSE00001388927	217568	217586	AI183437,AI201541,AI564223,AI689697,AI743234,AI884858,AI921102,AI954430,AI954779,AI962856,AL517420,AL572139,AL575118,AU150344,AW183634,AW304397,AW338093,AW589843,BE075024,BE175735,BF571803,BF940666,BG199098,BG205847,BG210472,BG623681,BG655502,BM805267,BM874503,BM874801,BQ286587,BQ287764,BQ632422,BQ720428,BU076319,BU155712,BU620137,BU783774,BU949658,BX334391,BX335525,BX339145,BX340948,BX351679,BX3…	70
ENSG00000105499	Cytosolic phospholipase A2 gamma precursor (EC 3.1.1.4) (cPLA2-gamma) (Phospholipase A2 group IVC). [Source:Uniprot/SWISSPROT;Acc:Q9UP65]	2633	46792	46892	ENSE00000717824	42910	43005	BF527433,	1
ENSG00000105784	Rap2-binding protein 9 [Source:RefSeq_peptide;Acc:NP_612147]	1088	68494	68594	ENSE00001086434	65495	65545	BX442224,CN263831,	2
ENSG00000106144	Caspase-2 precursor (EC 3.4.22.-) (CASP-2) (ICH-1 protease) (ICH- 1L/1S) [Contains: Caspase-2 subunit p18; Caspase-2 subunit p13; Caspase-2 subunit p12]. [Source:Uniprot/SWISSPROT;Acc:P42575]	2053	12251	12351	ENSE00001132349	12071	12131	BG392096,BM905918,BQ938085,BX391995,	4
ENSG00000106868	Sushi domain-containing protein 1 precursor. [Source:Uniprot/SWISSPROT;Acc:Q6UWL2]	3452	87666	87766	ENSE00000720652	76746	76938	BU556478,	1
ENSG00000107566	SPFH domain-containing protein 1 precursor (Protein KE04). [Source:Uniprot/SWISSPROT;Acc:O75477]	3631	14112	14212	ENSE00000720783	11489	11624	BE867319,BE897134,BX389370,	3
ENSG00000109685	Probable histone-lysine N-methyltransferase NSD2 (EC 2.1.1.43) (Nuclear SET domain-containing protein 2) (Wolf-Hirschhorn syndrome candidate 1 protein) (Multiple myeloma SET domain-containing protein) (Protein trithorax-5). [Source:Uniprot/SWISSPROT;Acc:O96028]	281	44436	44536	ENSE00001493703	40621	40682	AL516940,AW499517,AW499940,AW502383,AW503082,AW503679,AW504016,BE088533,BF311358,BX425550,CF137811,	11
ENSG00000110274	centrosomal protein 164kDa [Source:RefSeq_peptide;Acc:NP_055771]	3111	30636	30736	ENSE00001466439	28124	28762	CA488294,	1
ENSG00000111907	Tumor protein D53 (hD53) (Tumor protein D52-like 1). [Source:Uniprot/SWISSPROT;Acc:Q16890]	3875	105254	105354	ENSE00000798570	103365	103425	BF220066,BM977370,CA447457,	3
ENSG00000112081	Splicing factor, arginine/serine-rich 3 (Pre-mRNA-splicing factor SRP20). [Source:Uniprot/SWISSPROT;Acc:P84103]	3589	4819	4919	ENSE00000748979	4481	4615	AV763407,BG428976,	2
ENSG00000112137	Phosphatase and actin regulator 1. [Source:Uniprot/SWISSPROT;Acc:Q9C0D0]	2689	256639	256739	ENSE00001480598	215972	217174	AI879127,	1
ENSG00000112339	HBS1-like protein (ERFS). [Source:Uniprot/SWISSPROT;Acc:Q9Y450]	3910	37097	37197	ENSE00001214432	16858	17077	AL119451,AL519043,AL560690,AU125696,AU131302,AV650912,BE909021,BI839006,BU507737,BX335888,BX374428,CD359200,CN389101,	13
ENSG00000113068	Prefoldin subunit 1. [Source:Uniprot/SWISSPROT;Acc:O60925]	2135	27357	27457	ENSE00000814132	21565	21649	D45333,	1
ENSG00000115295	CAP-GLY domain-containing linker protein 4 (Restin-like protein 2). [Source:Uniprot/SWISSPROT;Acc:Q8N3C7]	1854	19454	19554	ENSE00001481482	18439	18440	BM127591,CK906187,	2
ENSG00000115966	Cyclic AMP-dependent transcription factor ATF-2 (Activating transcription factor 2) (cAMP response element-binding protein CRE- BP1) (HB16). [Source:Uniprot/SWISSPROT;Acc:P15336]	3221	26097	26197	ENSE00001409181	17029	17049	AL119505,AU279581,AW503678,BU598130,CB960473,CB961368,CD693411,	7
ENSG00000116288	Protein DJ-1 (Oncogene DJ1) (Parkinson disease protein 7). [Source:Uniprot/SWISSPROT;Acc:Q99497]	3661	1332	1432	ENSE00001474121	1100	1212	BG771654,	1
ENSG00000116675	Putative tyrosine-protein phosphatase auxilin (EC 3.1.3.48) (DnaJ homolog subfamily C member 6). [Source:Uniprot/SWISSPROT;Acc:O75061]	4037	109630	109730	ENSE00001173746	101294	101442	BI598011,	1
ENSG00000116729	Integral membrane protein GPR177 precursor (Protein wntless homolog) (Putative NFkB-activating protein 373). [Source:Uniprot/SWISSPROT;Acc:Q5T9L3]	4045	122631	122731	ENSE00001454030	106413	107076	AI217373,AI218322,AI569625,AI924067,AL534095,AL541067,AL571612,AL572236,AW613797,AW973921,BE138864,BI761535,BQ026375,CA434993,CA437072,CA438784,CA447260,	17
ENSG00000118200	calmodulin regulated spectrin-associated protein 1-like 1 [Source:RefSeq_peptide;Acc:NP_982284]	4259	102725	102825	ENSE00001139403	102436	102529	CN422009,	1
ENSG00000118200	calmodulin regulated spectrin-associated protein 1-like 1 [Source:RefSeq_peptide;Acc:NP_982284]	4258	91371	91471	ENSE00001194152	89015	89047	BM473721,BQ682944,BU196316,	3
ENSG00000119314	Regulator of differentiation 1 (Rod1). [Source:Uniprot/SWISSPROT;Acc:O95758]	3454	33533	33633	ENSE00001367437	3193	3226	BI559546,	1
ENSG00000119487	Stress-activated map kinase-interacting protein 1 (SAPK-interacting protein 1) (Putative Ras inhibitor JC310). [Source:Uniprot/SWISSPROT;Acc:Q9BPZ7]	3599	102384	102484	ENSE00001460700	54977	55117	AL580121,BE274158,BE386587,BE734319,BE743139,BE871263,BE886901,BE898794,BE904222,BF310853,BF331284,BG763913,BG773521,BG827016,BI255016,BI257748,BI333990,BI754253,BM564452,BM688967,BM719247,BM825025,BQ213857,BQ635959,BU180770,BU500525,BX385157,CB115889,CB117094,CB163389,CB960084,CB988955,CF785921,CF995710,CN425605,	35
ENSG00000119509	Inversin (Inversion of embryo turning homolog) (Nephrocystin-2). [Source:Uniprot/SWISSPROT;Acc:Q9Y283]	3342	114057	114157	ENSE00001465115	30447	31674	AL135462,BM479477,CF994011,	3
ENSG00000121390	paraspeckle protein 1 [Source:RefSeq_peptide;Acc:NP_001035879]	542	100396	100496	ENSE00001374935	79582	80442	BU734944,	1
ENSG00000122507	Protein PTHB1 (Parathyroid hormone-responsive B1 gene protein) (Bardet-Biedl syndrome 9 protein). [Source:Uniprot/SWISSPROT;Acc:Q3SYG4]	514	220972	221072	ENSE00001489166	219656	219666	CA397321,CD105376,CF780753,T58298,	4
ENSG00000122779	Transcription intermediary factor 1-alpha (TIF1-alpha) (Tripartite motif-containing protein 24) (RING finger protein 82). [Source:Uniprot/SWISSPROT;Acc:O15164]	1924	24639	24739	ENSE00001477287	731	968	AL538265,BX440786,	2
ENSG00000123106	Coiled-coil domain-containing protein 91 (GGA-binding partner) (p56 accessory protein). [Source:Uniprot/SWISSPROT;Acc:Q7Z6B0]	1076	42065	42165	ENSE00001487979	11403	11517	BM545687,	1
ENSG00000123636	Bromodomain adjacent to zinc finger domain protein 2B (hWALp4). [Source:Uniprot/SWISSPROT;Acc:Q9UIF8]	3109	166047	166147	ENSE00001374049	162768	162956	AV764617,BG435743,CB993132,CN394175,	4
ENSG00000125952	Protein max (Myc-associated factor X). [Source:Uniprot/SWISSPROT;Acc:P61244]	387	19671	19771	ENSE00001263924	18210	18764	AI084145,AI571377,AI693307,AL603003,AL691693,AL709228,BF000375,BI764240,BI822571,BM010318,BM423553,BM450692,BM461636,BM480335,BM543025,BM559761,BM727521,BM913390,BM926683,BM981006,BQ067185,BQ212405,BQ215049,BQ220534,BQ230405,BQ430011,BQ441916,BQ649523,BQ652821,BQ883289,BQ924054,BU145699,BU146073,BU146255,BU155518,BU186233,BX393673,BX417083,BX419151,BX644850,CA393511,CA407345,CD359091,CD655251,CF1…	50
ENSG00000127325	Bestrophin-3 (Vitelliform macular dystrophy 2-like protein 3). [Source:Uniprot/SWISSPROT;Acc:Q8N1M1]	2100	45011	45111	ENSE00001292298	43603	44774	BX349342,	1
ENSG00000127603	Microtubule-actin cross-linking factor 1, isoforms 1/2/3/5 (Actin cross-linking family protein 7) (Macrophin-1) (Trabeculin-alpha) (620 kDa actin-binding protein) (ABP620). [Source:Uniprot/SWISSPROT;Acc:Q9UPN3]	3906	192339	192439	ENSE00001458923	184298	185553	BQ328711,	1
ENSG00000128881	Tau-tubulin kinase 2 (EC 2.7.11.1). [Source:Uniprot/SWISSPROT;Acc:Q6IQ55]	313	95597	95697	ENSE00000942476	92778	92882	BX329279,	1
ENSG00000134318	Rho-associated protein kinase 2 (EC 2.7.11.1) (Rho-associated, coiled- coil-containing protein kinase 2) (p164 ROCK-2) (Rho kinase 2). [Source:Uniprot/SWISSPROT;Acc:O75116]	1283	111654	111754	ENSE00000913884	108623	108883	CN351923,	1
ENSG00000134852	Circadian locomoter output cycles protein kaput (hCLOCK). [Source:Uniprot/SWISSPROT;Acc:O15516]	812	8823	8923	ENSE00001488171	898	1377	BG942851,BG942851,	2
ENSG00000135655	Ubiquitin carboxyl-terminal hydrolase 15 (EC 3.1.2.15) (Ubiquitin thioesterase 15) (Ubiquitin-specific-processing protease 15) (Deubiquitinating enzyme 15) (Unph-2) (Unph4). [Source:Uniprot/SWISSPROT;Acc:Q9Y4E8]	1994	86221	86321	ENSE00001194416	74809	76325	BQ432512,BQ924284,BX332940,BX405611,CB215641,CN262382,	6
ENSG00000136111	TBC1 domain family member 4 (Akt substrate of 160 kDa) (AS160). [Source:Uniprot/SWISSPROT;Acc:O60343]	1691	162686	162786	ENSE00001003758	162077	162100	Z25171,	1
ENSG00000136636	BTB/POZ domain-containing protein KCTD3 (Renal carcinoma antigen NY- REN-45). [Source:Uniprot/SWISSPROT;Acc:Q9Y597]	4289	51390	51490	ENSE00001443075	50695	50743	BF336008,BF357112,CA843520,CA941989,CB215094,W07820,	6
ENSG00000138162	Transforming acidic coiled-coil-containing protein 2 (Anti Zuai-1) (AZU-1). [Source:Uniprot/SWISSPROT;Acc:O95359]	3741	14091	14191	ENSE00001448578	5433	5516	BG622805,	1
ENSG00000140470	ADAMTS-17 precursor (EC 3.4.24.-) (A disintegrin and metalloproteinase with thrombospondin motifs 17) (ADAM-TS 17) (ADAM-TS17). [Source:Uniprot/SWISSPROT;Acc:Q8TE56]	1420	91364	91464	ENSE00001179587	87743	87786	CD636704,CD636706,	2
ENSG00000141219	lung cancer-related protein 8 [Source:RefSeq_peptide;Acc:NP_060411]	2883	5950	6050	ENSE00001340095	2839	4358	BG754800,	1
ENSG00000141441	Protein FAM59A. [Source:Uniprot/SWISSPROT;Acc:Q9H706]	77	133060	133160	ENSE00000948556	77449	77589	BI754172,	1
ENSG00000142687	polycystic kidney disease 1-like isoform a [Source:RefSeq_peptide;Acc:NP_079150]	3877	77100	77200	ENSE00001066952	50278	50801	AL135522,BQ432286,	2
ENSG00000143155	TIP41, TOR signalling pathway regulator-like isoform 1 [Source:RefSeq_peptide;Acc:NP_690866]	4187	14474	14574	ENSE00001445706	13275	13462	AL518646,AL556260,AL710858,BF155684,BX379328,BX427867,BX427868,BX444197,CN427422,	9
ENSG00000144036	Exocyst complex component Sec15B. [Source:Uniprot/SWISSPROT;Acc:Q9Y2D4]	2485	427987	428087	ENSE00001412690	360882	360902	BX484587,	1
ENSG00000144730	Interleukin-17 receptor D precursor (IL-17 receptor D) (IL-17RD) (Interleukin-17D receptor) (IL-17D receptor) (IL17Rhom) (Interleukin- 17 receptor-like protein) (Sef homolog) (hSef). [Source:Uniprot/SWISSPROT;Acc:Q8NFM7]	1808	31898	31998	ENSE00001280152	4931	5145	BG721995,BG721995,	2
ENSG00000145103	immunoglobulin-like domain containing receptor 1 [Source:RefSeq_peptide;Acc:NP_787120]	2312	18215	18315	ENSE00001498039	16942	16951	BM923606,BQ067344,BX397187,CB960662,	4
ENSG00000145864	Gamma-aminobutyric-acid receptor subunit beta-2 precursor (GABA(A) receptor subunit beta-2). [Source:Uniprot/SWISSPROT;Acc:P47870]	2493	229864	229964	ENSE00001085891	221642	221755	BX327475,	1
ENSG00000146414	SNF2 histone linker PHD RING helicase isoform a [Source:RefSeq_peptide;Acc:NP_001036148]	3930	8216	8316	ENSE00001444784	374	692	BX362621,	1
ENSG00000146872	Serine/threonine-protein kinase tousled-like 2 (EC 2.7.11.1) (Tousled- like kinase 2) (PKU-alpha). [Source:Uniprot/SWISSPROT;Acc:Q86UE8]	2737	81585	81685	ENSE00001176087	77512	77679	AA059160,AI203294,AI637954,	3
ENSG00000147202	Protein diaphanous homolog 2 (Diaphanous-related formin-2) (DRF2). [Source:Uniprot/SWISSPROT;Acc:O60879]	3363	813506	813606	ENSE00001435395	784982	785108	AI435024,BM800993,U69179,AI435024,BM800993,U69179,	6
ENSG00000147854	E3 ubiquitin-protein ligase UHRF2 (EC 6.3.2.-) (Ubiquitin-like PHD and RING finger domain-containing protein 2) (Ubiquitin-like-containing PHD and RING finger domains protein 2) (Np95/ICBP90-like RING finger protein) (Np95-like RING finger protein) (Nucle [Source:Uniprot/SWISSPROT;Acc:Q96PU4]	2139	18944	19044	ENSE00001488448	9484	9828	BG340758,BM800706,CN341850,CN341853,	4
ENSG00000148053	BDNF/NT-3 growth factors receptor precursor (EC 2.7.10.1) (Neurotrophic tyrosine kinase receptor type 2) (TrkB tyrosine kinase) (GP145-TrkB) (Trk-B). [Source:Uniprot/SWISSPROT;Acc:Q16620]	3151	258672	258772	ENSE00001469732	203238	209344	AL707530,	1
ENSG00000148700	Gamma-adducin (Adducin-like protein 70). [Source:Uniprot/SWISSPROT;Acc:Q9UEY8]	3676	36664	36764	ENSE00001363025	1996	2331	AL600737,AL702110,AL702111,AL709221,BI459529,BI544596,BI599681,	7
ENSG00000150625	Neuronal membrane glycoprotein M6-a (M6a). [Source:Uniprot/SWISSPROT;Acc:P51674]	2024	269252	269352	ENSE00001403554	190248	190306	BI546539,BI596896,	2
ENSG00000150636	Coiled-coil domain-containing protein 102B. [Source:Uniprot/SWISSPROT;Acc:Q68D86]	187	141076	141176	ENSE00001414336	99445	99660	CK823962,	1
ENSG00000150672	Discs large homolog 2 (Postsynaptic density protein PSD-93) (Channel- associated protein of synapse-110) (Chapsyn-110). [Source:Uniprot/SWISSPROT;Acc:Q15700]	2863	1806343	1806443	ENSE00001469383	1802069	1802114	BG982026,	1
ENSG00000151151	Inositol polyphosphate multikinase (EC 2.7.1.151) (Inositol 1,3,4,6- tetrakisphosphate 5-kinase). [Source:Uniprot/SWISSPROT;Acc:Q8NFU5]	3191	54535	54635	ENSE00001096229	51616	51788	BE005020,	1
ENSG00000151418	Vacuolar ATP synthase subunit G 3 (EC 3.6.3.14) (V-ATPase G subunit 3) (Vacuolar proton pump G subunit 3) (V-ATPase 13 kDa subunit 3). [Source:Uniprot/SWISSPROT;Acc:Q96LB4]	4254	8035	8135	ENSE00001444390	4249	4266	AI261591,AI791754,AI792793,BF509031,CB046057,CB046058,	6
ENSG00000151914	Bullous pemphigoid antigen 1, isoforms 1/2/3/4/5/8 (230 kDa bullous pemphigoid antigen) (BPA) (Hemidesmosomal plaque protein) (Dystonia musculorum protein) (Dystonin) (Fragment). [Source:Uniprot/SWISSPROT;Acc:Q03001]	3732	210159	210259	ENSE00001453614	111461	111551	AA723027,AA723296,CD689526,	3
ENSG00000152749	Integral membrane protein GPR180 precursor (Intimal thickness-related receptor). [Source:Uniprot/SWISSPROT;Acc:Q86V85]	1882	23445	23545	ENSE00001101655	21231	21422	BI856811,	1
ENSG00000152767	FERM, RhoGEF and pleckstrin domain-containing protein 1 (Chondrocyte- derived ezrin-like protein). [Source:Uniprot/SWISSPROT;Acc:Q9Y4F1]	2004	63420	63520	ENSE00001279512	618	930	CB960129,	1
ENSG00000153064	B-cell scaffold protein with ankyrin repeats. [Source:Uniprot/SWISSPROT;Acc:Q8NDB2]	1415	41592	41692	ENSE00001283825	39069	39467	BX282056,	1
ENSG00000153113	Calpastatin (Calpain inhibitor) (Sperm BS-17 component). [Source:Uniprot/SWISSPROT;Acc:P20810]	1512	50202	50302	ENSE00001345595	40728	40842	AA307179,AA643070,AA767700,AA831897,AA909744,AI017990,AI160041,AI241192,AI261671,AI290565,AI361736,AI361737,AI361758,AI365380,AI393204,AI393428,AI469341,AI479580,AI540106,AI540173,AI568359,AI568368,AI739334,AI768366,AI768709,AI936342,AI962849,AU099167,AW134725,AW242628,AW341411,AW663915,BE301740,BE328077,BE676330,BE788854,BE898837,BF111201,BF431492,BF589311,BG575681,BG764262,BI908483,BM706780,BQ2…	53
ENSG00000153936	Heparan sulfate 2-O-sulfotransferase 1 (EC 2.8.2.-) (2-O- sulfotransferase) (2OST). [Source:Uniprot/SWISSPROT;Acc:Q7LGA3]	4088	139259	139359	ENSE00001452993	78361	78479	AU132452,BM903773,BQ433820,CN356375,	4
ENSG00000155158	C9orf52 protein (Chromosome 9 open reading frame 52). [Source:Uniprot/SPTREMBL;Acc:Q8IXZ6]	2257	19811	19911	ENSE00001486549	13158	13443	BX646444,BX646446,CD356349,CD637887,	4
ENSG00000157168	Pro-neuregulin-1, membrane-bound isoform precursor (Pro-NRG1) [Contains: Neuregulin-1 (Neu differentiation factor) (Heregulin) (HRG) (Breast cancer cell differentiation factor p45) (Acetylcholine receptor-inducing activity) (ARIA) (Sensory and motor neuro [Source:Uniprot/SWISSPROT;Acc:Q02297]	694	1039989	1040089	ENSE00001156384	1007093	1008402	BF030411,BI907799,BI908144,BM142279,BQ292397,BX100157,BX492419,	7
ENSG00000162374	ELAV-like protein 4 (Paraneoplastic encephalomyelitis antigen HuD) (Hu-antigen D). [Source:Uniprot/SWISSPROT;Acc:P26378]	3973	14207	14307	ENSE00001456158	5796	6054	AL530909,BI604034,	2
ENSG00000163110	PDZ and LIM domain protein 5 (Enigma homolog) (Enigma-like PDZ and LIM domains protein). [Source:Uniprot/SWISSPROT;Acc:Q96HC4]	1337	155339	155439	ENSE00001238240	135103	136330	BE546350,BX339635,BX339636,BX361297,	4
ENSG00000163512	5-azacytidine induced 2 [Source:RefSeq_peptide;Acc:NP_071906]	976	18465	18565	ENSE00001336154	17134	17185	BF217749,BF341302,BM546093,BU507262,BX358529,CD631390,CD631392,CD631394,CF147337,T34565,Z36961,	11
ENSG00000163625	WD repeat and FYVE domain-containing protein 3 (Autophagy-linked FYVE protein) (Alfy). [Source:Uniprot/SWISSPROT;Acc:Q8IZQ1]	1217	93785	93885	ENSE00001355814	69381	69480	AW057910,BF057614,	2
ENSG00000163738	methylenetetrahydrofolate dehydrogenase (NADP+ dependent) 2-like [Source:RefSeq_peptide;Acc:NP_001004346]	1048	156344	156444	ENSE00001414206	118293	118923	BF687937,	1
ENSG00000164035	Endomucin precursor (Endomucin-2) (Mucin-14) (Gastric cancer antigen Ga34). [Source:Uniprot/SWISSPROT;Acc:Q9ULC0]	1402	97338	97438	ENSE00001080682	96645	96740	BI761283,	1
ENSG00000164989	Uncharacterized protein C9orf93. [Source:Uniprot/SWISSPROT;Acc:Q6TFL3]	2275	409620	409720	ENSE00001485889	369025	369117	BM564124,CA429396,	2
ENSG00000165209	Spermatid perinuclear RNA-binding protein. [Source:Uniprot/SWISSPROT;Acc:Q96SI9]	3578	32940	33040	ENSE00001327887	31610	31746	BQ225405,BQ961434,BU179067,BU183094,BQ225405,BQ961434,BU179067,BU183094,	8
ENSG00000165322	Rho GTPase-activating protein 12. [Source:Uniprot/SWISSPROT;Acc:Q8IWW6]	2897	89676	89776	ENSE00001291665	89523	89537	BE004807,BU959000,CA429146,CD359088,H39483,	5
ENSG00000165973	Protein kinase C-binding protein NELL1 precursor (NEL-like protein 1) (Nel-related protein 1). [Source:Uniprot/SWISSPROT;Acc:Q92832]	1582	665725	665825	ENSE00001414952	614090	614992	AI986322,CD622062,	2
ENSG00000166323	Uncharacterized protein C11orf65. [Source:Uniprot/SWISSPROT;Acc:Q8NCR3]	3002	54991	55091	ENSE00001102083	35663	35755	BI562544,	1
ENSG00000169519	methyltransferase 5 domain containing 1 [Source:RefSeq_peptide;Acc:NP_689849]	1638	43105	43205	ENSE00001480055	13773	13802	BE166336,BE893914,BF963846,BQ945878,CB107014,	5
ENSG00000172264	C20orf133 protein. [Source:Uniprot/SPTREMBL;Acc:Q495E0]	2448	1737942	1738042	ENSE00001476095	1504404	1504477	BG570327,	1
ENSG00000172348	Calcipressin-2 (Thyroid hormone-responsive protein ZAKI-4) (Down syndrome candidate region 1-like 1) (Myocyte-enriched calcineurin- interacting protein 2) (MCIP2). [Source:Uniprot/SWISSPROT;Acc:Q14206]	3690	196200	196300	ENSE00001176776	166304	166579	AW864635,BF087797,BG704949,	3
ENSG00000172731	Leucine-rich repeat-containing protein 20. [Source:Uniprot/SWISSPROT;Acc:Q8TCA0]	3301	5224	5324	ENSE00001410674	712	1126	AU132456,AU133129,BM473749,BM788766,BM906150,	5
ENSG00000172954	lysocardiolipin acyltransferase isoform 1 [Source:RefSeq_peptide;Acc:NP_872357]	1878	54880	54980	ENSE00001251740	12309	12479	AL703892,CD691450,	2
ENSG00000175893	Probable palmitoyltransferase ZDHHC21 (EC 2.3.1.-) (Zinc finger DHHC domain-containing protein 21) (DHHC-21). [Source:Uniprot/SWISSPROT;Acc:Q8IVQ6]	2240	38888	38988	ENSE00001314876	34584	34722	AA778351,	1
ENSG00000176371	Zinc finger and SCAN domain-containing protein 2 (Zinc finger protein 29 homolog) (Zfp-29). [Source:Uniprot/SWISSPROT;Acc:Q7Z7L9]	1191	13845	13945	ENSE00001230982	5511	5866	BG574871,	1
ENSG00000178104	phosphodiesterase 4D interacting protein isoform 3 [Source:RefSeq_peptide;Acc:NP_071754]	4152	150734	150834	ENSE00001212743	143830	145611	AI752200,	1
ENSG00000180113	Tudor domain-containing protein 6 (Antigen NY-CO-45). [Source:Uniprot/SWISSPROT;Acc:O60522]	3693	13624	13724	ENSE00001454971	12870	12933	AL043594,	1
ENSG00000180182	CRSP complex subunit 2 (Cofactor required for Sp1 transcriptional activation subunit 2) (Transcriptional coactivator CRSP150) (Vitamin D3 receptor-interacting protein complex 150 kDa component) (DRIP150) (Thyroid hormone receptor-associated protein comple [Source:Uniprot/SWISSPROT;Acc:O60244]	2525	67016	67116	ENSE00001227696	63559	63670	BG679795,	1
ENSG00000181135	Zinc finger protein 707. [Source:Uniprot/SWISSPROT;Acc:Q96C28]	1714	1982	2082	ENSE00001423706	137	268	AU120593,BM553072,CB132949,CB145342,CN357768,	5
ENSG00000183826	BTB/POZ domain-containing protein 9. [Source:Uniprot/SWISSPROT;Acc:Q96Q07]	3611	258474	258574	ENSE00001460426	236911	236997	BE077198,BE077198,	2
ENSG00000184588	cAMP-specific 3',5'-cyclic phosphodiesterase 4B (EC 3.1.4.17) (DPDE4) (PDE32). [Source:Uniprot/SWISSPROT;Acc:Q07343]	4039	442384	442484	ENSE00001377539	200393	200628	BF513098,BI547541,	2
ENSG00000184770		2909	10782	10882	ENSE00001474036	9265	9390	BX484521,	1
ENSG00000185044	Zinc finger protein 717. [Source:Uniprot/SPTREMBL;Acc:Q5XG89]	2036	7713	7813	ENSE00001498186	368	460	BG764597,BQ896769,BQ928230,CA489581,	4
ENSG00000185532	cGMP-dependent protein kinase 1, alpha isozyme (EC 2.7.11.12) (CGK 1 alpha) (cGKI-alpha). [Source:Uniprot/SWISSPROT;Acc:Q13976]	3164	94516	94616	ENSE00001462065	82816	83543	BX280843,BX503850,	2
ENSG00000186094	ATP/GTP binding protein-like 4. [Source:Uniprot/SPTREMBL;Acc:Q5VU57]	3968	1260701	1260801	ENSE00001456256	1205691	1206406	CN366966,CN366966,	2
ENSG00000186197	Ectodysplasin A receptor-associated adapter protein (EDAR-associated death domain protein) (Crinkled homolog). [Source:Uniprot/SWISSPROT;Acc:Q8WWZ3]	4321	11248	11348	ENSE00001442109	1036	1280	CB123098,CD522997,	2
ENSG00000186439	Triadin. [Source:Uniprot/SWISSPROT;Acc:Q13061]	3868	282388	282488	ENSE00001006443	270911	270958	BX500022,BX500587,BX646996,	3
ENSG00000196376	solute carrier family 35, member F1 [Source:RefSeq_peptide;Acc:NP_001025029]	3852	101070	101170	ENSE00001447268	159	172	BE222617,BE222617,BE222617,	3
ENSG00000196632	Serine/threonine-protein kinase WNK3 (EC 2.7.11.1) (Protein kinase with no lysine 3) (Protein kinase, lysine-deficient 3). [Source:Uniprot/SWISSPROT;Acc:Q9BYP7]	3029	152628	152728	ENSE00001315413	129262	129291	BX282619,	1
ENSG00000197217	Ectonucleoside triphosphate diphosphohydrolase 4 (EC 3.6.1.6) (NTPDase 4) (Uridine-diphosphatase) (UDPase) (Lysosomal apyrase-like protein of 70 kDa). [Source:Uniprot/SWISSPROT;Acc:Q9Y227]	519	25463	25563	ENSE00001404460	24541	25078	AI809455,	1
ENSG00000197321	Supervillin (Archvillin) (p205/p250). [Source:Uniprot/SWISSPROT;Acc:O95425]	2851	124133	124233	ENSE00001338472	100832	101384	AA505904,AI093891,AI433537,AI590189,AW996073,BE048587,BX473732,CN297887,CN297889,CN297891,CN358364,	11
ENSG00000197857	Zinc finger protein 44 (Zinc finger protein KOX7) (Gonadotropin- inducible transcription repressor 2) (GIOT-2). [Source:Uniprot/SWISSPROT;Acc:P15621]	1313	14906	15006	ENSE00001421715	3572	3667	BI054880,CD689562,	2
ENSG00000197892	Kinesin-like protein KIF13B (Kinesin-like protein GAKIN). [Source:Uniprot/SWISSPROT;Acc:Q9NQT8]	662	137351	137451	ENSE00001286503	136613	136642	BU155483,	1
ENSG00000197959	Dynamin-3 (EC 3.6.5.5) (Dynamin, testicular) (T-dynamin). [Source:Uniprot/SWISSPROT;Acc:Q9UQ16]	4196	151641	151741	ENSE00000451410	147447	147650	AF150278,AF150278,AF150278,	3
ENSG00000198088	Nucleoporin-62 C-terminal-like protein. [Source:Uniprot/SWISSPROT;Acc:Q9H1M0]	3462	56112	56212	ENSE00001457879	55466	55577	BX365434,CN427088,H60787,	3
ENSG00000198825	inositol polyphosphate-5-phosphatase F [Source:RefSeq_peptide;Acc:NP_055752]	3728	77608	77708	ENSE00001448771	73225	73290	BE622245,BI918182,BU165699,	3
ENSG00000204794		2908	32130	32230	ENSE00001474046	30613	30738	BX484521,	1
ENSG00000205570	Beta-glucuronidase-like protein SMA3. [Source:Uniprot/SWISSPROT;Acc:Q15486]	1148	112212	112312	ENSE00001486056	62079	62171	AA031970,AA612673,BM264582,BU782724,BU784365,BU789106,CB215682,CN312632,	8
ENSG00000205574		1142	96191	96291	ENSE00001486125	46000	46092	AA031970,AA612673,BM264582,BU782724,BU784365,BU789106,CB215682,CN312632,	8
