# Supplementary material for: An Intronic Signal for Alternative Splicing in the Human Genome
Source: PLoS One. 2007 Nov 28;2(11):e1246. doi: 10.1371/journal.pone.0001246 (PMC2082412; doi:10.1371/journal.pone.0001246)
Supplement: Table S5 — List of 75 In100-like sequences (in 69 genes) with evidence of skipping of In100 upstream exon, identified from AltSplice [14] database (0.02 MB XLS) [file pone.0001246.s005.xls]

## Sheet: alt_overlap_table
Ensembl_gene_id	Gene_description	In100_id	In100_Start	In100_end	skipped_exon_id	skipped_exon_start	skipped_exon_End
ENSG00000003147	Islet	342	87559	87659	ENSE00001384136	44052	44250
ENSG00000006837	Cyclin-dependent	2013	52210	52310	ENSE00001085827	47577	47716
ENSG00000009413	DNA	3839	20306	20406	ENSE00001365584	11575	11702
ENSG00000013561	E3	2259	9604	9704	ENSE00001436757	7932	8083
ENSG00000018510	Alkyldihydroxyacetonephosphate	3245	79537	79637	ENSE00000782586	75641	75749
ENSG00000028203	Vezatin.	2279	46949	47049	ENSE00001286336	45077	45252
ENSG00000033170	Alpha-(1,6)-fucosyltransferase	397	93942	94042	ENSE00001373882	45029	45126
ENSG00000035115	SH3	1079	22492	22592	ENSE00001277244	21183	21236
ENSG00000042813	Zona	700	67481	67581	ENSE00000683041	61920	62138
ENSG00000055917	Pumilio	1432	57680	57780	ENSE00000802774	56184	56326
ENSG00000065621	Glutathione	3669	27177	27277	ENSE00000811733	10497	10598
ENSG00000066651	Putative	3878	23633	23733	ENSE00001352709	22870	22969
ENSG00000068305	Myocyte-specific	1401	38506	38606	ENSE00001324905	32446	32527
ENSG00000078589	Putative	3323	6330	6430	ENSE00001337060	2483	2531
ENSG00000078674	Pericentriolar	360	6214	6314	ENSE00001377111	1714	1781
ENSG00000078674	Pericentriolar	361	10326	10426	ENSE00001377111	1714	1781
ENSG00000085224	Transcriptional	3307	86592	86692	ENSE00001460315	68982	69094
ENSG00000088367	Band	3081	44493	44593	ENSE00001461987	33940	34023
ENSG00000091831	Estrogen	3948	172128	172228	ENSE00000975895	136622	136957
ENSG00000100505	Tripartite	264	111627	111727	ENSE00001381350	109917	110105
ENSG00000101391	CDK5	2869	5407	5507	ENSE00001466842	4595	4770
ENSG00000101474	Adipocyte	2656	17851	17951	ENSE00000660968	13907	14022
ENSG00000104490	Neurocalcin-delta.	1373	158236	158336	ENSE00001231665	103970	104022
ENSG00000104490	Neurocalcin-delta.	1374	211917	212017	ENSE00001231656	208401	208450
ENSG00000104490	Neurocalcin-delta.	1375	265837	265937	ENSE00001231633	237032	237118
ENSG00000104755	ADAM	777	50868	50968	ENSE00000689500	50009	50175
ENSG00000105483	Caspase	2636	10644	10744	ENSE00001255687	6253	6363
ENSG00000105983	Limb	2234	77165	77265	ENSE00001347101	66423	66562
ENSG00000109738	Glycine	1896	74556	74656	ENSE00000740252	67621	67773
ENSG00000110435	Pyruvate	1753	44443	44543	ENSE00001150226	43848	43946
ENSG00000110435	Pyruvate	1754	55607	55707	ENSE00001330369	53567	53714
ENSG00000112033	Peroxisome	3566	19581	19681	ENSE00001173010	4502	4585
ENSG00000112812	Thymus-specific	2992	2197	2297	ENSE00001369180	1371	1500
ENSG00000114757	PEX5-related	2870	82814	82914	ENSE00001327308	65105	65176
ENSG00000115271	Grancalcin.	3134	12803	12903	ENSE00000779566	12622	12769
ENSG00000119048	Ubiquitin-conjugating	2015	14249	14349	ENSE00000803566	9540	9629
ENSG00000119121	Transient	3055	131556	131656	ENSE00000917552	126286	126398
ENSG00000120658	proliferation-inducing	1255	349014	349114	ENSE00001430606	302756	302899
ENSG00000120798	Orphan	2269	34360	34460	ENSE00000922670	32940	33061
ENSG00000123983	Long-chain-fatty-acid--CoA	3484	34022	34122	ENSE00001407067	26816	26874
ENSG00000129158	Secretion-regulating	1514	20712	20812	ENSE00000886537	20149	20211
ENSG00000134748	PRP38	3989	6443	6543	ENSE00001434580	4005	4126
ENSG00000137845	ADAM	607	50540	50640	ENSE00001032516	32251	32401
ENSG00000139617	phosphonoformate	973	81242	81342	ENSE00001483783	60734	60895
ENSG00000139629	Polypeptide	1479	10512	10612	ENSE00001433340	476	563
ENSG00000140455	Ubiquitin	674	46416	46516	ENSE00001182474	32291	32422
ENSG00000141380	SSXT	69	19502	19602	ENSE00000948239	12487	12571
ENSG00000142892	GPI-anchor	4064	16699	16799	ENSE00001013592	12699	12790
ENSG00000143797	Membrane-bound	1179	78363	78463	ENSE00001366665	60549	60626
ENSG00000144395	CDNA	3320	9992	10092	ENSE00001069959	6709	6872
ENSG00000144674	Golgin	1072	43436	43536	ENSE00001251023	42767	42814
ENSG00000148481	CDNA	2536	20778	20878	ENSE00001285506	18921	19094
ENSG00000151461	Regulator	2365	47623	47723	ENSE00001424629	45267	45352
ENSG00000151475	solute	1667	35636	35736	ENSE00000999811	33824	33941
ENSG00000155313	Ubiquitin	37	89273	89373	ENSE00001020279	88673	88821
ENSG00000157326	Dehydrogenase/reductase	119	7697	7797	ENSE00000940685	6146	6247
ENSG00000163412	eukaryotic	2006	60450	60550	ENSE00001252432	59683	59749
ENSG00000164674	synaptotagmin-like	3982	62776	62876	ENSE00001339008	62050	62128
ENSG00000165995	Voltage-dependent	2620	390561	390661	ENSE00001098795	386911	387020
ENSG00000166086	Junctional	3273	73572	73672	ENSE00001099656	71732	71845
ENSG00000166405	resistance	1344	37943	38043	ENSE00001274399	31554	31647
ENSG00000169193	coiled-coil	414	2716	2816	ENSE00001371019	555	639
ENSG00000169519	methyltransferase	1638	43105	43205	ENSE00001480055	13773	13802
ENSG00000172671	AN1-type	3077	41346	41446	ENSE00001139575	32850	32997
ENSG00000174776	WD	2775	40939	41039	ENSE00001204147	32898	33072
ENSG00000182404	LYR	2593	67702	67802	ENSE00000973364	44197	44317
ENSG00000185046	cajalin	2336	188627	188727	ENSE00001367088	177537	177833
ENSG00000185686	Melanoma	78	7112	7212	ENSE00001301250	1768	2536
ENSG00000186231	Kelch-like	3816	161578	161678	ENSE00001338741	160397	160612
ENSG00000187109	Nucleosome	2148	20776	20876	ENSE00001175757	17197	17299
ENSG00000189308	lin-54	1192	37776	37876	ENSE00001375256	31823	31946
ENSG00000197157	Staphylococcal	1749	90874	90974	ENSE00000720795	69139	69252
ENSG00000197157	Staphylococcal	1750	148455	148555	ENSE00000720795	69139	69252
ENSG00000197157	Staphylococcal	1751	214821	214921	ENSE00000977907	192175	192275
ENSG00000198839	Zinc	1622	104340	104440	ENSE00000717284	89641	89723
